# Supplementary material for: YMAP: a pipeline for visualization of copy number variation and loss of heterozygosity in eukaryotic pathogens
Source: Genome Med. 2014 Nov 20;6(11):100. doi: 10.1186/s13073-014-0100-8 (PMC4263066; doi:10.1186/s13073-014-0100-8)
Supplement: Additional file 9: Table S1. — Full-resolution hapmap. A tab-delimited text file of the hapmap constructed for SC5314 and derived strains using the YMAP pipeline. [file 13073_2014_100_MOESM9_ESM.txt]

# Haplotype map, column definitions:
# [chromosome name] [bp coordinate] [allele A] [allele B]
Ca21chr1_C_albicans_SC5314	812	C	T
Ca21chr1_C_albicans_SC5314	816	T	C
Ca21chr1_C_albicans_SC5314	879	G	A
Ca21chr1_C_albicans_SC5314	920	C	T
Ca21chr1_C_albicans_SC5314	1494	C	T
Ca21chr1_C_albicans_SC5314	1532	T	A
Ca21chr1_C_albicans_SC5314	1560	A	T
Ca21chr1_C_albicans_SC5314	1632	G	C
Ca21chr1_C_albicans_SC5314	1655	C	A
Ca21chr1_C_albicans_SC5314	1658	T	C
Ca21chr1_C_albicans_SC5314	1663	G	C
Ca21chr1_C_albicans_SC5314	1689	C	T
Ca21chr1_C_albicans_SC5314	1812	C	T
Ca21chr1_C_albicans_SC5314	1869	T	A
Ca21chr1_C_albicans_SC5314	1875	G	A
Ca21chr1_C_albicans_SC5314	1889	T	A
Ca21chr1_C_albicans_SC5314	1906	G	A
Ca21chr1_C_albicans_SC5314	1914	T	A
Ca21chr1_C_albicans_SC5314	1922	G	C
Ca21chr1_C_albicans_SC5314	1926	G	A
Ca21chr1_C_albicans_SC5314	2307	T	C
Ca21chr1_C_albicans_SC5314	2320	T	A
Ca21chr1_C_albicans_SC5314	2338	G	T
Ca21chr1_C_albicans_SC5314	2392	A	T
Ca21chr1_C_albicans_SC5314	2430	C	T
Ca21chr1_C_albicans_SC5314	2504	T	C
Ca21chr1_C_albicans_SC5314	2514	G	A
Ca21chr1_C_albicans_SC5314	2545	A	C
Ca21chr1_C_albicans_SC5314	2913	T	A
Ca21chr1_C_albicans_SC5314	2951	C	G
Ca21chr1_C_albicans_SC5314	2969	T	G
Ca21chr1_C_albicans_SC5314	3019	A	G
Ca21chr1_C_albicans_SC5314	3021	C	T
Ca21chr1_C_albicans_SC5314	3098	T	C
Ca21chr1_C_albicans_SC5314	3196	T	C
Ca21chr1_C_albicans_SC5314	3404	C	T
Ca21chr1_C_albicans_SC5314	3595	C	T
Ca21chr1_C_albicans_SC5314	3601	C	T
Ca21chr1_C_albicans_SC5314	3612	A	G
Ca21chr1_C_albicans_SC5314	3665	G	C
Ca21chr1_C_albicans_SC5314	3668	G	A
Ca21chr1_C_albicans_SC5314	3675	G	A
Ca21chr1_C_albicans_SC5314	3706	C	T
Ca21chr1_C_albicans_SC5314	3769	G	A
Ca21chr1_C_albicans_SC5314	3807	G	C
Ca21chr1_C_albicans_SC5314	3809	A	T
Ca21chr1_C_albicans_SC5314	3840	C	T
Ca21chr1_C_albicans_SC5314	3875	G	T
Ca21chr1_C_albicans_SC5314	6567	A	G
Ca21chr1_C_albicans_SC5314	6570	T	C
Ca21chr1_C_albicans_SC5314	6616	C	G
Ca21chr1_C_albicans_SC5314	6617	G	T
Ca21chr1_C_albicans_SC5314	6639	T	G
Ca21chr1_C_albicans_SC5314	6660	C	G
Ca21chr1_C_albicans_SC5314	6692	T	C
Ca21chr1_C_albicans_SC5314	6835	C	G
Ca21chr1_C_albicans_SC5314	6838	C	T
Ca21chr1_C_albicans_SC5314	6847	C	G
Ca21chr1_C_albicans_SC5314	7505	T	C
Ca21chr1_C_albicans_SC5314	7508	C	T
Ca21chr1_C_albicans_SC5314	7531	A	C
Ca21chr1_C_albicans_SC5314	7904	C	A
Ca21chr1_C_albicans_SC5314	10529	G	C
Ca21chr1_C_albicans_SC5314	19846	C	G
Ca21chr1_C_albicans_SC5314	20572	A	C
Ca21chr1_C_albicans_SC5314	29520	A	T
Ca21chr1_C_albicans_SC5314	31147	C	A
Ca21chr1_C_albicans_SC5314	34711	G	A
Ca21chr1_C_albicans_SC5314	35667	C	T
Ca21chr1_C_albicans_SC5314	37026	T	C
Ca21chr1_C_albicans_SC5314	38946	C	T
Ca21chr1_C_albicans_SC5314	39533	T	A
Ca21chr1_C_albicans_SC5314	39667	G	T
Ca21chr1_C_albicans_SC5314	39701	A	C
Ca21chr1_C_albicans_SC5314	39705	T	A
Ca21chr1_C_albicans_SC5314	39750	C	A
Ca21chr1_C_albicans_SC5314	39825	A	G
Ca21chr1_C_albicans_SC5314	39837	C	T
Ca21chr1_C_albicans_SC5314	39842	A	G
Ca21chr1_C_albicans_SC5314	39861	A	G
Ca21chr1_C_albicans_SC5314	39874	C	T
Ca21chr1_C_albicans_SC5314	39950	C	A
Ca21chr1_C_albicans_SC5314	39951	C	T
Ca21chr1_C_albicans_SC5314	39968	C	T
Ca21chr1_C_albicans_SC5314	40054	A	G
Ca21chr1_C_albicans_SC5314	43316	G	T
Ca21chr1_C_albicans_SC5314	43335	G	A
Ca21chr1_C_albicans_SC5314	43354	T	C
Ca21chr1_C_albicans_SC5314	43355	C	T
Ca21chr1_C_albicans_SC5314	43427	T	C
Ca21chr1_C_albicans_SC5314	43432	A	G
Ca21chr1_C_albicans_SC5314	43452	C	T
Ca21chr1_C_albicans_SC5314	43481	A	G
Ca21chr1_C_albicans_SC5314	45829	C	T
Ca21chr1_C_albicans_SC5314	45835	G	T
Ca21chr1_C_albicans_SC5314	45894	A	T
Ca21chr1_C_albicans_SC5314	45917	T	C
Ca21chr1_C_albicans_SC5314	45940	T	C
Ca21chr1_C_albicans_SC5314	46308	C	G
Ca21chr1_C_albicans_SC5314	46451	A	G
Ca21chr1_C_albicans_SC5314	47037	T	C
Ca21chr1_C_albicans_SC5314	49336	T	C
Ca21chr1_C_albicans_SC5314	54170	C	T
Ca21chr1_C_albicans_SC5314	54567	C	T
Ca21chr1_C_albicans_SC5314	55245	G	A
Ca21chr1_C_albicans_SC5314	64554	T	C
Ca21chr1_C_albicans_SC5314	65656	T	C
Ca21chr1_C_albicans_SC5314	70774	G	C
Ca21chr1_C_albicans_SC5314	77281	A	G
Ca21chr1_C_albicans_SC5314	77395	T	C
Ca21chr1_C_albicans_SC5314	77695	G	A
Ca21chr1_C_albicans_SC5314	78363	A	G
Ca21chr1_C_albicans_SC5314	78918	G	A
Ca21chr1_C_albicans_SC5314	85423	T	C
Ca21chr1_C_albicans_SC5314	85675	T	C
Ca21chr1_C_albicans_SC5314	86347	C	T
Ca21chr1_C_albicans_SC5314	86396	G	A
Ca21chr1_C_albicans_SC5314	86401	C	T
Ca21chr1_C_albicans_SC5314	86467	G	T
Ca21chr1_C_albicans_SC5314	86740	A	G
Ca21chr1_C_albicans_SC5314	89036	G	A
Ca21chr1_C_albicans_SC5314	92147	C	A
Ca21chr1_C_albicans_SC5314	93604	T	A
Ca21chr1_C_albicans_SC5314	97708	G	A
Ca21chr1_C_albicans_SC5314	97727	A	G
Ca21chr1_C_albicans_SC5314	97805	A	G
Ca21chr1_C_albicans_SC5314	97855	T	C
Ca21chr1_C_albicans_SC5314	97862	T	C
Ca21chr1_C_albicans_SC5314	97974	C	T
Ca21chr1_C_albicans_SC5314	97975	A	G
Ca21chr1_C_albicans_SC5314	98118	C	T
Ca21chr1_C_albicans_SC5314	98691	T	C
Ca21chr1_C_albicans_SC5314	98748	G	A
Ca21chr1_C_albicans_SC5314	98913	G	A
Ca21chr1_C_albicans_SC5314	98929	T	C
Ca21chr1_C_albicans_SC5314	98931	C	T
Ca21chr1_C_albicans_SC5314	98934	G	A
Ca21chr1_C_albicans_SC5314	98940	A	G
Ca21chr1_C_albicans_SC5314	99120	A	G
Ca21chr1_C_albicans_SC5314	100214	T	C
Ca21chr1_C_albicans_SC5314	100503	T	C
Ca21chr1_C_albicans_SC5314	107034	C	T
Ca21chr1_C_albicans_SC5314	107149	G	T
Ca21chr1_C_albicans_SC5314	109532	A	G
Ca21chr1_C_albicans_SC5314	110165	C	T
Ca21chr1_C_albicans_SC5314	111133	A	T
Ca21chr1_C_albicans_SC5314	111143	C	T
Ca21chr1_C_albicans_SC5314	112326	G	A
Ca21chr1_C_albicans_SC5314	118885	C	T
Ca21chr1_C_albicans_SC5314	119065	C	T
Ca21chr1_C_albicans_SC5314	119110	T	C
Ca21chr1_C_albicans_SC5314	119116	A	G
Ca21chr1_C_albicans_SC5314	119185	A	C
Ca21chr1_C_albicans_SC5314	119203	A	G
Ca21chr1_C_albicans_SC5314	119218	G	A
Ca21chr1_C_albicans_SC5314	119221	A	T
Ca21chr1_C_albicans_SC5314	119450	A	G
Ca21chr1_C_albicans_SC5314	119518	A	G
Ca21chr1_C_albicans_SC5314	119535	A	G
Ca21chr1_C_albicans_SC5314	119537	A	C
Ca21chr1_C_albicans_SC5314	119587	A	T
Ca21chr1_C_albicans_SC5314	121249	G	A
Ca21chr1_C_albicans_SC5314	122465	T	G
Ca21chr1_C_albicans_SC5314	123464	G	A
Ca21chr1_C_albicans_SC5314	126513	A	G
Ca21chr1_C_albicans_SC5314	126636	C	T
Ca21chr1_C_albicans_SC5314	126645	C	T
Ca21chr1_C_albicans_SC5314	126676	A	G
Ca21chr1_C_albicans_SC5314	126682	A	T
Ca21chr1_C_albicans_SC5314	126784	A	G
Ca21chr1_C_albicans_SC5314	126970	G	A
Ca21chr1_C_albicans_SC5314	127176	A	C
Ca21chr1_C_albicans_SC5314	129767	A	G
Ca21chr1_C_albicans_SC5314	130615	G	A
Ca21chr1_C_albicans_SC5314	130704	C	T
Ca21chr1_C_albicans_SC5314	130805	A	G
Ca21chr1_C_albicans_SC5314	131139	C	T
Ca21chr1_C_albicans_SC5314	131325	A	G
Ca21chr1_C_albicans_SC5314	131498	C	T
Ca21chr1_C_albicans_SC5314	131576	C	T
Ca21chr1_C_albicans_SC5314	131610	A	G
Ca21chr1_C_albicans_SC5314	131772	G	A
Ca21chr1_C_albicans_SC5314	131843	G	C
Ca21chr1_C_albicans_SC5314	131859	A	G
Ca21chr1_C_albicans_SC5314	131987	T	G
Ca21chr1_C_albicans_SC5314	134033	A	G
Ca21chr1_C_albicans_SC5314	134093	T	C
Ca21chr1_C_albicans_SC5314	134159	A	C
Ca21chr1_C_albicans_SC5314	134617	T	A
Ca21chr1_C_albicans_SC5314	134628	G	A
Ca21chr1_C_albicans_SC5314	134751	A	G
Ca21chr1_C_albicans_SC5314	134834	T	G
Ca21chr1_C_albicans_SC5314	134847	G	C
Ca21chr1_C_albicans_SC5314	134926	G	A
Ca21chr1_C_albicans_SC5314	134947	A	C
Ca21chr1_C_albicans_SC5314	134990	G	A
Ca21chr1_C_albicans_SC5314	135021	C	T
Ca21chr1_C_albicans_SC5314	135027	C	A
Ca21chr1_C_albicans_SC5314	135090	A	G
Ca21chr1_C_albicans_SC5314	135110	A	G
Ca21chr1_C_albicans_SC5314	135185	C	G
Ca21chr1_C_albicans_SC5314	135453	T	A
Ca21chr1_C_albicans_SC5314	135542	A	T
Ca21chr1_C_albicans_SC5314	135860	A	G
Ca21chr1_C_albicans_SC5314	135899	C	T
Ca21chr1_C_albicans_SC5314	136121	G	A
Ca21chr1_C_albicans_SC5314	136376	A	G
Ca21chr1_C_albicans_SC5314	136488	G	A
Ca21chr1_C_albicans_SC5314	136742	G	A
Ca21chr1_C_albicans_SC5314	136838	T	A
Ca21chr1_C_albicans_SC5314	136999	T	C
Ca21chr1_C_albicans_SC5314	137128	A	C
Ca21chr1_C_albicans_SC5314	137142	G	C
Ca21chr1_C_albicans_SC5314	137180	A	T
Ca21chr1_C_albicans_SC5314	137262	T	C
Ca21chr1_C_albicans_SC5314	137277	A	T
Ca21chr1_C_albicans_SC5314	137307	G	T
Ca21chr1_C_albicans_SC5314	137501	C	T
Ca21chr1_C_albicans_SC5314	137613	A	G
Ca21chr1_C_albicans_SC5314	137673	T	G
Ca21chr1_C_albicans_SC5314	137681	C	A
Ca21chr1_C_albicans_SC5314	137739	A	G
Ca21chr1_C_albicans_SC5314	138018	A	T
Ca21chr1_C_albicans_SC5314	138067	A	T
Ca21chr1_C_albicans_SC5314	138163	A	C
Ca21chr1_C_albicans_SC5314	138440	T	A
Ca21chr1_C_albicans_SC5314	139117	G	T
Ca21chr1_C_albicans_SC5314	139164	G	A
Ca21chr1_C_albicans_SC5314	139663	C	T
Ca21chr1_C_albicans_SC5314	139708	G	A
Ca21chr1_C_albicans_SC5314	140098	G	T
Ca21chr1_C_albicans_SC5314	140211	G	A
Ca21chr1_C_albicans_SC5314	140253	A	G
Ca21chr1_C_albicans_SC5314	140283	A	G
Ca21chr1_C_albicans_SC5314	140412	A	T
Ca21chr1_C_albicans_SC5314	140829	G	A
Ca21chr1_C_albicans_SC5314	140859	G	A
Ca21chr1_C_albicans_SC5314	141030	G	A
Ca21chr1_C_albicans_SC5314	141481	C	T
Ca21chr1_C_albicans_SC5314	141905	A	T
Ca21chr1_C_albicans_SC5314	142228	T	C
Ca21chr1_C_albicans_SC5314	142231	T	G
Ca21chr1_C_albicans_SC5314	142253	T	C
Ca21chr1_C_albicans_SC5314	142584	T	A
Ca21chr1_C_albicans_SC5314	142648	G	A
Ca21chr1_C_albicans_SC5314	142830	G	A
Ca21chr1_C_albicans_SC5314	142965	A	C
Ca21chr1_C_albicans_SC5314	143016	A	G
Ca21chr1_C_albicans_SC5314	143029	G	A
Ca21chr1_C_albicans_SC5314	143081	C	T
Ca21chr1_C_albicans_SC5314	143473	A	C
Ca21chr1_C_albicans_SC5314	143516	C	A
Ca21chr1_C_albicans_SC5314	143550	G	A
Ca21chr1_C_albicans_SC5314	143587	C	T
Ca21chr1_C_albicans_SC5314	143818	A	G
Ca21chr1_C_albicans_SC5314	143991	T	A
Ca21chr1_C_albicans_SC5314	144136	T	G
Ca21chr1_C_albicans_SC5314	144140	A	G
Ca21chr1_C_albicans_SC5314	144482	T	A
Ca21chr1_C_albicans_SC5314	144624	T	C
Ca21chr1_C_albicans_SC5314	144683	A	G
Ca21chr1_C_albicans_SC5314	144735	T	C
Ca21chr1_C_albicans_SC5314	144755	C	T
Ca21chr1_C_albicans_SC5314	145011	T	C
Ca21chr1_C_albicans_SC5314	145155	T	C
Ca21chr1_C_albicans_SC5314	145158	G	T
Ca21chr1_C_albicans_SC5314	145159	T	C
Ca21chr1_C_albicans_SC5314	145221	T	C
Ca21chr1_C_albicans_SC5314	145229	C	T
Ca21chr1_C_albicans_SC5314	145233	T	C
Ca21chr1_C_albicans_SC5314	145242	A	G
Ca21chr1_C_albicans_SC5314	145408	C	T
Ca21chr1_C_albicans_SC5314	145815	T	A
Ca21chr1_C_albicans_SC5314	145829	C	T
Ca21chr1_C_albicans_SC5314	145914	A	G
Ca21chr1_C_albicans_SC5314	145957	A	G
Ca21chr1_C_albicans_SC5314	145985	C	T
Ca21chr1_C_albicans_SC5314	145996	C	T
Ca21chr1_C_albicans_SC5314	146043	T	C
Ca21chr1_C_albicans_SC5314	146046	C	A
Ca21chr1_C_albicans_SC5314	146113	A	T
Ca21chr1_C_albicans_SC5314	146221	G	A
Ca21chr1_C_albicans_SC5314	146321	C	T
Ca21chr1_C_albicans_SC5314	146402	C	A
Ca21chr1_C_albicans_SC5314	146407	A	G
Ca21chr1_C_albicans_SC5314	146440	A	G
Ca21chr1_C_albicans_SC5314	146449	A	G
Ca21chr1_C_albicans_SC5314	146450	A	T
Ca21chr1_C_albicans_SC5314	148466	A	G
Ca21chr1_C_albicans_SC5314	148530	T	G
Ca21chr1_C_albicans_SC5314	148534	T	C
Ca21chr1_C_albicans_SC5314	148555	T	C
Ca21chr1_C_albicans_SC5314	148556	T	C
Ca21chr1_C_albicans_SC5314	148589	A	G
Ca21chr1_C_albicans_SC5314	148592	C	A
Ca21chr1_C_albicans_SC5314	148619	A	C
Ca21chr1_C_albicans_SC5314	148657	C	T
Ca21chr1_C_albicans_SC5314	148680	A	G
Ca21chr1_C_albicans_SC5314	148734	T	C
Ca21chr1_C_albicans_SC5314	149049	G	A
Ca21chr1_C_albicans_SC5314	149074	A	G
Ca21chr1_C_albicans_SC5314	149076	T	C
Ca21chr1_C_albicans_SC5314	149088	G	T
Ca21chr1_C_albicans_SC5314	149205	G	A
Ca21chr1_C_albicans_SC5314	149246	C	T
Ca21chr1_C_albicans_SC5314	149255	G	A
Ca21chr1_C_albicans_SC5314	149376	A	G
Ca21chr1_C_albicans_SC5314	149688	T	C
Ca21chr1_C_albicans_SC5314	149719	A	G
Ca21chr1_C_albicans_SC5314	149786	T	A
Ca21chr1_C_albicans_SC5314	150334	C	T
Ca21chr1_C_albicans_SC5314	150344	T	C
Ca21chr1_C_albicans_SC5314	150396	A	T
Ca21chr1_C_albicans_SC5314	150492	G	A
Ca21chr1_C_albicans_SC5314	150516	C	T
Ca21chr1_C_albicans_SC5314	150586	C	T
Ca21chr1_C_albicans_SC5314	150591	C	T
Ca21chr1_C_albicans_SC5314	150739	G	T
Ca21chr1_C_albicans_SC5314	150830	T	C
Ca21chr1_C_albicans_SC5314	150831	T	C
Ca21chr1_C_albicans_SC5314	150991	G	A
Ca21chr1_C_albicans_SC5314	151136	C	G
Ca21chr1_C_albicans_SC5314	151506	A	T
Ca21chr1_C_albicans_SC5314	151509	A	G
Ca21chr1_C_albicans_SC5314	151706	C	T
Ca21chr1_C_albicans_SC5314	152302	A	T
Ca21chr1_C_albicans_SC5314	152526	G	A
Ca21chr1_C_albicans_SC5314	152658	C	T
Ca21chr1_C_albicans_SC5314	152660	A	G
Ca21chr1_C_albicans_SC5314	152793	C	T
Ca21chr1_C_albicans_SC5314	153000	A	T
Ca21chr1_C_albicans_SC5314	153124	T	G
Ca21chr1_C_albicans_SC5314	153261	C	T
Ca21chr1_C_albicans_SC5314	153270	T	A
Ca21chr1_C_albicans_SC5314	153490	A	G
Ca21chr1_C_albicans_SC5314	153617	T	A
Ca21chr1_C_albicans_SC5314	153849	G	A
Ca21chr1_C_albicans_SC5314	153933	A	G
Ca21chr1_C_albicans_SC5314	154047	A	G
Ca21chr1_C_albicans_SC5314	154115	G	A
Ca21chr1_C_albicans_SC5314	154159	A	G
Ca21chr1_C_albicans_SC5314	154234	A	T
Ca21chr1_C_albicans_SC5314	154256	C	A
Ca21chr1_C_albicans_SC5314	154462	A	T
Ca21chr1_C_albicans_SC5314	154572	G	A
Ca21chr1_C_albicans_SC5314	154606	A	T
Ca21chr1_C_albicans_SC5314	154728	C	T
Ca21chr1_C_albicans_SC5314	155034	A	T
Ca21chr1_C_albicans_SC5314	155149	A	G
Ca21chr1_C_albicans_SC5314	155307	A	G
Ca21chr1_C_albicans_SC5314	155308	C	T
Ca21chr1_C_albicans_SC5314	155460	G	C
Ca21chr1_C_albicans_SC5314	155709	A	G
Ca21chr1_C_albicans_SC5314	155723	A	G
Ca21chr1_C_albicans_SC5314	155730	T	G
Ca21chr1_C_albicans_SC5314	158526	G	C
Ca21chr1_C_albicans_SC5314	158564	C	T
Ca21chr1_C_albicans_SC5314	158995	A	G
Ca21chr1_C_albicans_SC5314	159025	A	G
Ca21chr1_C_albicans_SC5314	159172	A	T
Ca21chr1_C_albicans_SC5314	159181	A	T
Ca21chr1_C_albicans_SC5314	159268	A	G
Ca21chr1_C_albicans_SC5314	159529	A	G
Ca21chr1_C_albicans_SC5314	159759	G	A
Ca21chr1_C_albicans_SC5314	159930	G	A
Ca21chr1_C_albicans_SC5314	160157	T	G
Ca21chr1_C_albicans_SC5314	160234	T	A
Ca21chr1_C_albicans_SC5314	160288	A	G
Ca21chr1_C_albicans_SC5314	160595	C	T
Ca21chr1_C_albicans_SC5314	160665	T	C
Ca21chr1_C_albicans_SC5314	160780	C	A
Ca21chr1_C_albicans_SC5314	160945	A	G
Ca21chr1_C_albicans_SC5314	161216	T	C
Ca21chr1_C_albicans_SC5314	161286	G	T
Ca21chr1_C_albicans_SC5314	161421	T	C
Ca21chr1_C_albicans_SC5314	161788	C	T
Ca21chr1_C_albicans_SC5314	161957	G	A
Ca21chr1_C_albicans_SC5314	162052	G	T
Ca21chr1_C_albicans_SC5314	162212	A	G
Ca21chr1_C_albicans_SC5314	162241	G	T
Ca21chr1_C_albicans_SC5314	162443	T	C
Ca21chr1_C_albicans_SC5314	162554	A	G
Ca21chr1_C_albicans_SC5314	162575	T	A
Ca21chr1_C_albicans_SC5314	162577	T	C
Ca21chr1_C_albicans_SC5314	162582	A	C
Ca21chr1_C_albicans_SC5314	164464	A	G
Ca21chr1_C_albicans_SC5314	164491	G	C
Ca21chr1_C_albicans_SC5314	164492	T	A
Ca21chr1_C_albicans_SC5314	164936	G	A
Ca21chr1_C_albicans_SC5314	165034	A	G
Ca21chr1_C_albicans_SC5314	165447	T	C
Ca21chr1_C_albicans_SC5314	165454	C	T
Ca21chr1_C_albicans_SC5314	165465	G	A
Ca21chr1_C_albicans_SC5314	165526	G	A
Ca21chr1_C_albicans_SC5314	165554	C	T
Ca21chr1_C_albicans_SC5314	165678	T	C
Ca21chr1_C_albicans_SC5314	165712	A	G
Ca21chr1_C_albicans_SC5314	165813	T	C
Ca21chr1_C_albicans_SC5314	165815	T	C
Ca21chr1_C_albicans_SC5314	165825	T	C
Ca21chr1_C_albicans_SC5314	165833	T	C
Ca21chr1_C_albicans_SC5314	165852	T	C
Ca21chr1_C_albicans_SC5314	165954	T	G
Ca21chr1_C_albicans_SC5314	166259	A	G
Ca21chr1_C_albicans_SC5314	166357	A	G
Ca21chr1_C_albicans_SC5314	166411	C	A
Ca21chr1_C_albicans_SC5314	166551	A	C
Ca21chr1_C_albicans_SC5314	166623	C	T
Ca21chr1_C_albicans_SC5314	166649	T	C
Ca21chr1_C_albicans_SC5314	166660	T	C
Ca21chr1_C_albicans_SC5314	166671	A	G
Ca21chr1_C_albicans_SC5314	166680	T	C
Ca21chr1_C_albicans_SC5314	166705	G	A
Ca21chr1_C_albicans_SC5314	166773	C	T
Ca21chr1_C_albicans_SC5314	166852	C	A
Ca21chr1_C_albicans_SC5314	166926	T	G
Ca21chr1_C_albicans_SC5314	166990	A	G
Ca21chr1_C_albicans_SC5314	167135	A	G
Ca21chr1_C_albicans_SC5314	167379	C	T
Ca21chr1_C_albicans_SC5314	167632	G	A
Ca21chr1_C_albicans_SC5314	168457	T	C
Ca21chr1_C_albicans_SC5314	168493	T	C
Ca21chr1_C_albicans_SC5314	168836	T	A
Ca21chr1_C_albicans_SC5314	168857	C	T
Ca21chr1_C_albicans_SC5314	168921	A	G
Ca21chr1_C_albicans_SC5314	169636	T	C
Ca21chr1_C_albicans_SC5314	169637	G	A
Ca21chr1_C_albicans_SC5314	169644	A	G
Ca21chr1_C_albicans_SC5314	169764	G	T
Ca21chr1_C_albicans_SC5314	169849	G	A
Ca21chr1_C_albicans_SC5314	169890	G	A
Ca21chr1_C_albicans_SC5314	169914	T	C
Ca21chr1_C_albicans_SC5314	169979	C	T
Ca21chr1_C_albicans_SC5314	169982	C	T
Ca21chr1_C_albicans_SC5314	169983	G	A
Ca21chr1_C_albicans_SC5314	169988	T	C
Ca21chr1_C_albicans_SC5314	170029	T	C
Ca21chr1_C_albicans_SC5314	170091	G	A
Ca21chr1_C_albicans_SC5314	170196	T	C
Ca21chr1_C_albicans_SC5314	170207	C	A
Ca21chr1_C_albicans_SC5314	170220	A	C
Ca21chr1_C_albicans_SC5314	170227	T	A
Ca21chr1_C_albicans_SC5314	170303	A	G
Ca21chr1_C_albicans_SC5314	170329	T	C
Ca21chr1_C_albicans_SC5314	170408	G	A
Ca21chr1_C_albicans_SC5314	170515	A	G
Ca21chr1_C_albicans_SC5314	170530	G	A
Ca21chr1_C_albicans_SC5314	170536	C	T
Ca21chr1_C_albicans_SC5314	170551	A	C
Ca21chr1_C_albicans_SC5314	170554	T	C
Ca21chr1_C_albicans_SC5314	170559	A	G
Ca21chr1_C_albicans_SC5314	170677	A	G
Ca21chr1_C_albicans_SC5314	170680	G	T
Ca21chr1_C_albicans_SC5314	170848	C	A
Ca21chr1_C_albicans_SC5314	170944	G	A
Ca21chr1_C_albicans_SC5314	171232	C	T
Ca21chr1_C_albicans_SC5314	171277	T	A
Ca21chr1_C_albicans_SC5314	171335	G	A
Ca21chr1_C_albicans_SC5314	171355	A	G
Ca21chr1_C_albicans_SC5314	171388	A	T
Ca21chr1_C_albicans_SC5314	172195	A	G
Ca21chr1_C_albicans_SC5314	172210	G	A
Ca21chr1_C_albicans_SC5314	172353	T	A
Ca21chr1_C_albicans_SC5314	172358	A	T
Ca21chr1_C_albicans_SC5314	172383	T	A
Ca21chr1_C_albicans_SC5314	172457	T	G
Ca21chr1_C_albicans_SC5314	172468	T	C
Ca21chr1_C_albicans_SC5314	172507	A	T
Ca21chr1_C_albicans_SC5314	172637	T	A
Ca21chr1_C_albicans_SC5314	172641	A	G
Ca21chr1_C_albicans_SC5314	172677	C	T
Ca21chr1_C_albicans_SC5314	172762	G	A
Ca21chr1_C_albicans_SC5314	172776	C	T
Ca21chr1_C_albicans_SC5314	172778	G	A
Ca21chr1_C_albicans_SC5314	172791	C	T
Ca21chr1_C_albicans_SC5314	172850	G	T
Ca21chr1_C_albicans_SC5314	172896	T	C
Ca21chr1_C_albicans_SC5314	173103	C	T
Ca21chr1_C_albicans_SC5314	173155	T	C
Ca21chr1_C_albicans_SC5314	173177	A	G
Ca21chr1_C_albicans_SC5314	173224	G	A
Ca21chr1_C_albicans_SC5314	173291	A	C
Ca21chr1_C_albicans_SC5314	173311	G	A
Ca21chr1_C_albicans_SC5314	173480	T	G
Ca21chr1_C_albicans_SC5314	173510	T	G
Ca21chr1_C_albicans_SC5314	173524	C	T
Ca21chr1_C_albicans_SC5314	173570	C	G
Ca21chr1_C_albicans_SC5314	174197	A	T
Ca21chr1_C_albicans_SC5314	174517	G	A
Ca21chr1_C_albicans_SC5314	174712	C	G
Ca21chr1_C_albicans_SC5314	174818	C	T
Ca21chr1_C_albicans_SC5314	174951	C	T
Ca21chr1_C_albicans_SC5314	175092	G	A
Ca21chr1_C_albicans_SC5314	175371	T	G
Ca21chr1_C_albicans_SC5314	175432	G	A
Ca21chr1_C_albicans_SC5314	175449	C	T
Ca21chr1_C_albicans_SC5314	176814	A	C
Ca21chr1_C_albicans_SC5314	176901	T	A
Ca21chr1_C_albicans_SC5314	176994	T	C
Ca21chr1_C_albicans_SC5314	177015	G	A
Ca21chr1_C_albicans_SC5314	177024	T	C
Ca21chr1_C_albicans_SC5314	177093	T	C
Ca21chr1_C_albicans_SC5314	177111	A	G
Ca21chr1_C_albicans_SC5314	177195	A	G
Ca21chr1_C_albicans_SC5314	177198	T	C
Ca21chr1_C_albicans_SC5314	177348	T	C
Ca21chr1_C_albicans_SC5314	177954	A	G
Ca21chr1_C_albicans_SC5314	178008	G	A
Ca21chr1_C_albicans_SC5314	178011	T	C
Ca21chr1_C_albicans_SC5314	178012	T	C
Ca21chr1_C_albicans_SC5314	178017	A	G
Ca21chr1_C_albicans_SC5314	178110	A	C
Ca21chr1_C_albicans_SC5314	178149	C	T
Ca21chr1_C_albicans_SC5314	178271	C	T
Ca21chr1_C_albicans_SC5314	178272	G	A
Ca21chr1_C_albicans_SC5314	178362	G	A
Ca21chr1_C_albicans_SC5314	178365	G	A
Ca21chr1_C_albicans_SC5314	178413	A	T
Ca21chr1_C_albicans_SC5314	178432	G	A
Ca21chr1_C_albicans_SC5314	178443	T	A
Ca21chr1_C_albicans_SC5314	178514	A	T
Ca21chr1_C_albicans_SC5314	178517	A	T
Ca21chr1_C_albicans_SC5314	178711	A	G
Ca21chr1_C_albicans_SC5314	178750	C	T
Ca21chr1_C_albicans_SC5314	178906	G	A
Ca21chr1_C_albicans_SC5314	178909	A	G
Ca21chr1_C_albicans_SC5314	178911	T	C
Ca21chr1_C_albicans_SC5314	178918	T	C
Ca21chr1_C_albicans_SC5314	178939	G	A
Ca21chr1_C_albicans_SC5314	179673	T	C
Ca21chr1_C_albicans_SC5314	188501	C	T
Ca21chr1_C_albicans_SC5314	188540	T	G
Ca21chr1_C_albicans_SC5314	188595	A	G
Ca21chr1_C_albicans_SC5314	188751	T	C
Ca21chr1_C_albicans_SC5314	189042	T	C
Ca21chr1_C_albicans_SC5314	189235	C	T
Ca21chr1_C_albicans_SC5314	189236	G	A
Ca21chr1_C_albicans_SC5314	189264	C	T
Ca21chr1_C_albicans_SC5314	189339	G	A
Ca21chr1_C_albicans_SC5314	189521	A	G
Ca21chr1_C_albicans_SC5314	189551	G	C
Ca21chr1_C_albicans_SC5314	189596	A	G
Ca21chr1_C_albicans_SC5314	189599	G	A
Ca21chr1_C_albicans_SC5314	190638	G	A
Ca21chr1_C_albicans_SC5314	190653	T	G
Ca21chr1_C_albicans_SC5314	194339	T	C
Ca21chr1_C_albicans_SC5314	202456	T	C
Ca21chr1_C_albicans_SC5314	203898	C	T
Ca21chr1_C_albicans_SC5314	203901	T	C
Ca21chr1_C_albicans_SC5314	203920	T	C
Ca21chr1_C_albicans_SC5314	203997	A	G
Ca21chr1_C_albicans_SC5314	204870	T	C
Ca21chr1_C_albicans_SC5314	204937	A	G
Ca21chr1_C_albicans_SC5314	204978	C	T
Ca21chr1_C_albicans_SC5314	205204	T	C
Ca21chr1_C_albicans_SC5314	206192	C	T
Ca21chr1_C_albicans_SC5314	206288	C	T
Ca21chr1_C_albicans_SC5314	206333	A	G
Ca21chr1_C_albicans_SC5314	206371	T	A
Ca21chr1_C_albicans_SC5314	206378	A	G
Ca21chr1_C_albicans_SC5314	206717	T	C
Ca21chr1_C_albicans_SC5314	206823	T	C
Ca21chr1_C_albicans_SC5314	206932	C	A
Ca21chr1_C_albicans_SC5314	206957	C	T
Ca21chr1_C_albicans_SC5314	206978	G	A
Ca21chr1_C_albicans_SC5314	207029	A	T
Ca21chr1_C_albicans_SC5314	207302	A	T
Ca21chr1_C_albicans_SC5314	207905	G	C
Ca21chr1_C_albicans_SC5314	207985	G	A
Ca21chr1_C_albicans_SC5314	208035	A	G
Ca21chr1_C_albicans_SC5314	208281	T	C
Ca21chr1_C_albicans_SC5314	208543	A	G
Ca21chr1_C_albicans_SC5314	208546	G	C
Ca21chr1_C_albicans_SC5314	208675	G	A
Ca21chr1_C_albicans_SC5314	208840	T	A
Ca21chr1_C_albicans_SC5314	208898	G	A
Ca21chr1_C_albicans_SC5314	208911	C	A
Ca21chr1_C_albicans_SC5314	209131	A	G
Ca21chr1_C_albicans_SC5314	209159	A	C
Ca21chr1_C_albicans_SC5314	209347	C	T
Ca21chr1_C_albicans_SC5314	209433	T	A
Ca21chr1_C_albicans_SC5314	209631	G	A
Ca21chr1_C_albicans_SC5314	209645	T	C
Ca21chr1_C_albicans_SC5314	209667	T	C
Ca21chr1_C_albicans_SC5314	209774	A	T
Ca21chr1_C_albicans_SC5314	209780	C	A
Ca21chr1_C_albicans_SC5314	209781	C	T
Ca21chr1_C_albicans_SC5314	209786	T	C
Ca21chr1_C_albicans_SC5314	213930	G	A
Ca21chr1_C_albicans_SC5314	214948	C	T
Ca21chr1_C_albicans_SC5314	215701	A	G
Ca21chr1_C_albicans_SC5314	216472	C	G
Ca21chr1_C_albicans_SC5314	216751	A	G
Ca21chr1_C_albicans_SC5314	216859	C	G
Ca21chr1_C_albicans_SC5314	220565	C	T
Ca21chr1_C_albicans_SC5314	223130	A	G
Ca21chr1_C_albicans_SC5314	224353	T	C
Ca21chr1_C_albicans_SC5314	226226	C	T
Ca21chr1_C_albicans_SC5314	226298	T	C
Ca21chr1_C_albicans_SC5314	229969	G	A
Ca21chr1_C_albicans_SC5314	234930	A	G
Ca21chr1_C_albicans_SC5314	235010	C	T
Ca21chr1_C_albicans_SC5314	235018	A	G
Ca21chr1_C_albicans_SC5314	235026	A	T
Ca21chr1_C_albicans_SC5314	235150	C	A
Ca21chr1_C_albicans_SC5314	235710	C	A
Ca21chr1_C_albicans_SC5314	235765	G	A
Ca21chr1_C_albicans_SC5314	235901	C	T
Ca21chr1_C_albicans_SC5314	236088	A	G
Ca21chr1_C_albicans_SC5314	237721	A	G
Ca21chr1_C_albicans_SC5314	237790	C	T
Ca21chr1_C_albicans_SC5314	238473	T	C
Ca21chr1_C_albicans_SC5314	238498	T	A
Ca21chr1_C_albicans_SC5314	240308	T	C
Ca21chr1_C_albicans_SC5314	242796	A	C
Ca21chr1_C_albicans_SC5314	244270	T	C
Ca21chr1_C_albicans_SC5314	244800	A	G
Ca21chr1_C_albicans_SC5314	247811	T	C
Ca21chr1_C_albicans_SC5314	247847	G	A
Ca21chr1_C_albicans_SC5314	247970	T	C
Ca21chr1_C_albicans_SC5314	248128	A	G
Ca21chr1_C_albicans_SC5314	250927	T	C
Ca21chr1_C_albicans_SC5314	250975	G	A
Ca21chr1_C_albicans_SC5314	251175	C	G
Ca21chr1_C_albicans_SC5314	251292	A	T
Ca21chr1_C_albicans_SC5314	251347	A	G
Ca21chr1_C_albicans_SC5314	251356	A	T
Ca21chr1_C_albicans_SC5314	252093	T	G
Ca21chr1_C_albicans_SC5314	252519	C	G
Ca21chr1_C_albicans_SC5314	253523	G	A
Ca21chr1_C_albicans_SC5314	253847	G	C
Ca21chr1_C_albicans_SC5314	253919	A	C
Ca21chr1_C_albicans_SC5314	253930	C	G
Ca21chr1_C_albicans_SC5314	253943	T	C
Ca21chr1_C_albicans_SC5314	254021	C	T
Ca21chr1_C_albicans_SC5314	254041	T	C
Ca21chr1_C_albicans_SC5314	254309	C	T
Ca21chr1_C_albicans_SC5314	254495	A	G
Ca21chr1_C_albicans_SC5314	254568	G	A
Ca21chr1_C_albicans_SC5314	254697	A	G
Ca21chr1_C_albicans_SC5314	254852	T	C
Ca21chr1_C_albicans_SC5314	254948	T	C
Ca21chr1_C_albicans_SC5314	255206	A	G
Ca21chr1_C_albicans_SC5314	255362	G	A
Ca21chr1_C_albicans_SC5314	255979	C	T
Ca21chr1_C_albicans_SC5314	256182	A	G
Ca21chr1_C_albicans_SC5314	256213	C	T
Ca21chr1_C_albicans_SC5314	256265	C	G
Ca21chr1_C_albicans_SC5314	256768	C	G
Ca21chr1_C_albicans_SC5314	256832	T	C
Ca21chr1_C_albicans_SC5314	256842	A	G
Ca21chr1_C_albicans_SC5314	256847	C	T
Ca21chr1_C_albicans_SC5314	257252	G	T
Ca21chr1_C_albicans_SC5314	257323	C	T
Ca21chr1_C_albicans_SC5314	257582	A	G
Ca21chr1_C_albicans_SC5314	257706	C	T
Ca21chr1_C_albicans_SC5314	257986	T	C
Ca21chr1_C_albicans_SC5314	257989	C	T
Ca21chr1_C_albicans_SC5314	258196	A	G
Ca21chr1_C_albicans_SC5314	258253	T	C
Ca21chr1_C_albicans_SC5314	258292	C	T
Ca21chr1_C_albicans_SC5314	258832	A	G
Ca21chr1_C_albicans_SC5314	259296	G	T
Ca21chr1_C_albicans_SC5314	259352	A	T
Ca21chr1_C_albicans_SC5314	259432	T	C
Ca21chr1_C_albicans_SC5314	261111	A	G
Ca21chr1_C_albicans_SC5314	261125	C	G
Ca21chr1_C_albicans_SC5314	261141	A	G
Ca21chr1_C_albicans_SC5314	261248	G	C
Ca21chr1_C_albicans_SC5314	261572	G	A
Ca21chr1_C_albicans_SC5314	261779	T	C
Ca21chr1_C_albicans_SC5314	261853	A	G
Ca21chr1_C_albicans_SC5314	261893	A	C
Ca21chr1_C_albicans_SC5314	261903	G	A
Ca21chr1_C_albicans_SC5314	261921	A	T
Ca21chr1_C_albicans_SC5314	261953	G	C
Ca21chr1_C_albicans_SC5314	262039	C	T
Ca21chr1_C_albicans_SC5314	262063	A	G
Ca21chr1_C_albicans_SC5314	262064	T	C
Ca21chr1_C_albicans_SC5314	262092	T	C
Ca21chr1_C_albicans_SC5314	262094	T	A
Ca21chr1_C_albicans_SC5314	262119	C	A
Ca21chr1_C_albicans_SC5314	262145	C	T
Ca21chr1_C_albicans_SC5314	262175	C	T
Ca21chr1_C_albicans_SC5314	262966	A	G
Ca21chr1_C_albicans_SC5314	263254	T	C
Ca21chr1_C_albicans_SC5314	263285	T	C
Ca21chr1_C_albicans_SC5314	265660	G	A
Ca21chr1_C_albicans_SC5314	266067	A	G
Ca21chr1_C_albicans_SC5314	267047	G	A
Ca21chr1_C_albicans_SC5314	267440	G	C
Ca21chr1_C_albicans_SC5314	267626	A	G
Ca21chr1_C_albicans_SC5314	267723	A	G
Ca21chr1_C_albicans_SC5314	267987	G	A
Ca21chr1_C_albicans_SC5314	268067	G	A
Ca21chr1_C_albicans_SC5314	268106	C	T
Ca21chr1_C_albicans_SC5314	268288	T	C
Ca21chr1_C_albicans_SC5314	268568	G	T
Ca21chr1_C_albicans_SC5314	268648	A	G
Ca21chr1_C_albicans_SC5314	270405	G	A
Ca21chr1_C_albicans_SC5314	270603	C	G
Ca21chr1_C_albicans_SC5314	270666	T	C
Ca21chr1_C_albicans_SC5314	270672	G	A
Ca21chr1_C_albicans_SC5314	271308	C	T
Ca21chr1_C_albicans_SC5314	271981	C	A
Ca21chr1_C_albicans_SC5314	272103	C	T
Ca21chr1_C_albicans_SC5314	272246	A	C
Ca21chr1_C_albicans_SC5314	272709	T	C
Ca21chr1_C_albicans_SC5314	272754	A	G
Ca21chr1_C_albicans_SC5314	272832	G	C
Ca21chr1_C_albicans_SC5314	276145	A	G
Ca21chr1_C_albicans_SC5314	276238	T	C
Ca21chr1_C_albicans_SC5314	276356	G	A
Ca21chr1_C_albicans_SC5314	276457	G	A
Ca21chr1_C_albicans_SC5314	276463	C	T
Ca21chr1_C_albicans_SC5314	276766	G	T
Ca21chr1_C_albicans_SC5314	277508	A	T
Ca21chr1_C_albicans_SC5314	277611	A	G
Ca21chr1_C_albicans_SC5314	277619	A	G
Ca21chr1_C_albicans_SC5314	277622	T	C
Ca21chr1_C_albicans_SC5314	277629	A	T
Ca21chr1_C_albicans_SC5314	277643	A	G
Ca21chr1_C_albicans_SC5314	277651	A	G
Ca21chr1_C_albicans_SC5314	277704	A	T
Ca21chr1_C_albicans_SC5314	277705	C	T
Ca21chr1_C_albicans_SC5314	277711	T	G
Ca21chr1_C_albicans_SC5314	277904	A	C
Ca21chr1_C_albicans_SC5314	277956	A	G
Ca21chr1_C_albicans_SC5314	277996	C	T
Ca21chr1_C_albicans_SC5314	278028	C	G
Ca21chr1_C_albicans_SC5314	278086	T	C
Ca21chr1_C_albicans_SC5314	278098	T	C
Ca21chr1_C_albicans_SC5314	278123	C	T
Ca21chr1_C_albicans_SC5314	278139	T	C
Ca21chr1_C_albicans_SC5314	278222	C	A
Ca21chr1_C_albicans_SC5314	278254	C	T
Ca21chr1_C_albicans_SC5314	278671	A	T
Ca21chr1_C_albicans_SC5314	278902	C	T
Ca21chr1_C_albicans_SC5314	278926	A	T
Ca21chr1_C_albicans_SC5314	279697	A	G
Ca21chr1_C_albicans_SC5314	279698	G	A
Ca21chr1_C_albicans_SC5314	279722	T	A
Ca21chr1_C_albicans_SC5314	279875	C	T
Ca21chr1_C_albicans_SC5314	279927	G	A
Ca21chr1_C_albicans_SC5314	280052	T	G
Ca21chr1_C_albicans_SC5314	280072	G	A
Ca21chr1_C_albicans_SC5314	280447	G	A
Ca21chr1_C_albicans_SC5314	280513	T	C
Ca21chr1_C_albicans_SC5314	280668	T	C
Ca21chr1_C_albicans_SC5314	280839	A	G
Ca21chr1_C_albicans_SC5314	280938	G	A
Ca21chr1_C_albicans_SC5314	281162	T	C
Ca21chr1_C_albicans_SC5314	281226	C	T
Ca21chr1_C_albicans_SC5314	281627	T	C
Ca21chr1_C_albicans_SC5314	281632	G	T
Ca21chr1_C_albicans_SC5314	281731	G	T
Ca21chr1_C_albicans_SC5314	281755	C	T
Ca21chr1_C_albicans_SC5314	281761	T	A
Ca21chr1_C_albicans_SC5314	281793	C	T
Ca21chr1_C_albicans_SC5314	282125	T	C
Ca21chr1_C_albicans_SC5314	282262	C	T
Ca21chr1_C_albicans_SC5314	282263	C	G
Ca21chr1_C_albicans_SC5314	282272	T	C
Ca21chr1_C_albicans_SC5314	282578	T	C
Ca21chr1_C_albicans_SC5314	282809	C	A
Ca21chr1_C_albicans_SC5314	282816	C	T
Ca21chr1_C_albicans_SC5314	283471	G	A
Ca21chr1_C_albicans_SC5314	284206	A	T
Ca21chr1_C_albicans_SC5314	284516	A	T
Ca21chr1_C_albicans_SC5314	284544	T	C
Ca21chr1_C_albicans_SC5314	284852	A	T
Ca21chr1_C_albicans_SC5314	284903	C	T
Ca21chr1_C_albicans_SC5314	284906	G	A
Ca21chr1_C_albicans_SC5314	284937	C	T
Ca21chr1_C_albicans_SC5314	284990	T	A
Ca21chr1_C_albicans_SC5314	285538	G	A
Ca21chr1_C_albicans_SC5314	285676	T	G
Ca21chr1_C_albicans_SC5314	286143	G	A
Ca21chr1_C_albicans_SC5314	286517	T	C
Ca21chr1_C_albicans_SC5314	286682	G	A
Ca21chr1_C_albicans_SC5314	286698	G	A
Ca21chr1_C_albicans_SC5314	286736	A	G
Ca21chr1_C_albicans_SC5314	287243	T	C
Ca21chr1_C_albicans_SC5314	287381	G	A
Ca21chr1_C_albicans_SC5314	289017	A	G
Ca21chr1_C_albicans_SC5314	289137	C	T
Ca21chr1_C_albicans_SC5314	289256	G	A
Ca21chr1_C_albicans_SC5314	289487	G	A
Ca21chr1_C_albicans_SC5314	289832	A	G
Ca21chr1_C_albicans_SC5314	289835	G	A
Ca21chr1_C_albicans_SC5314	291590	C	T
Ca21chr1_C_albicans_SC5314	291753	A	T
Ca21chr1_C_albicans_SC5314	291833	C	A
Ca21chr1_C_albicans_SC5314	292470	G	A
Ca21chr1_C_albicans_SC5314	292471	G	A
Ca21chr1_C_albicans_SC5314	292520	A	G
Ca21chr1_C_albicans_SC5314	292899	C	T
Ca21chr1_C_albicans_SC5314	292901	C	T
Ca21chr1_C_albicans_SC5314	293098	C	T
Ca21chr1_C_albicans_SC5314	293155	C	G
Ca21chr1_C_albicans_SC5314	293200	C	T
Ca21chr1_C_albicans_SC5314	293505	A	G
Ca21chr1_C_albicans_SC5314	293508	A	G
Ca21chr1_C_albicans_SC5314	293673	A	G
Ca21chr1_C_albicans_SC5314	293678	T	A
Ca21chr1_C_albicans_SC5314	293687	A	G
Ca21chr1_C_albicans_SC5314	293694	A	G
Ca21chr1_C_albicans_SC5314	293704	T	G
Ca21chr1_C_albicans_SC5314	293723	A	G
Ca21chr1_C_albicans_SC5314	293746	A	T
Ca21chr1_C_albicans_SC5314	293774	C	T
Ca21chr1_C_albicans_SC5314	294567	T	A
Ca21chr1_C_albicans_SC5314	294618	G	A
Ca21chr1_C_albicans_SC5314	294797	A	G
Ca21chr1_C_albicans_SC5314	294799	T	A
Ca21chr1_C_albicans_SC5314	294829	T	C
Ca21chr1_C_albicans_SC5314	294916	A	G
Ca21chr1_C_albicans_SC5314	294971	T	C
Ca21chr1_C_albicans_SC5314	295227	A	T
Ca21chr1_C_albicans_SC5314	295228	T	A
Ca21chr1_C_albicans_SC5314	295567	G	A
Ca21chr1_C_albicans_SC5314	295745	T	C
Ca21chr1_C_albicans_SC5314	295761	C	T
Ca21chr1_C_albicans_SC5314	295877	A	G
Ca21chr1_C_albicans_SC5314	295907	T	A
Ca21chr1_C_albicans_SC5314	295961	C	T
Ca21chr1_C_albicans_SC5314	296045	T	A
Ca21chr1_C_albicans_SC5314	296110	C	T
Ca21chr1_C_albicans_SC5314	296126	A	G
Ca21chr1_C_albicans_SC5314	296164	G	A
Ca21chr1_C_albicans_SC5314	296231	A	G
Ca21chr1_C_albicans_SC5314	297044	A	G
Ca21chr1_C_albicans_SC5314	297147	A	G
Ca21chr1_C_albicans_SC5314	297187	G	A
Ca21chr1_C_albicans_SC5314	297280	T	C
Ca21chr1_C_albicans_SC5314	297284	T	C
Ca21chr1_C_albicans_SC5314	297286	A	T
Ca21chr1_C_albicans_SC5314	297291	T	C
Ca21chr1_C_albicans_SC5314	297305	A	C
Ca21chr1_C_albicans_SC5314	297308	C	T
Ca21chr1_C_albicans_SC5314	297405	A	G
Ca21chr1_C_albicans_SC5314	297759	A	G
Ca21chr1_C_albicans_SC5314	297763	C	T
Ca21chr1_C_albicans_SC5314	297793	C	T
Ca21chr1_C_albicans_SC5314	297820	G	A
Ca21chr1_C_albicans_SC5314	298073	A	T
Ca21chr1_C_albicans_SC5314	298074	A	G
Ca21chr1_C_albicans_SC5314	298078	A	G
Ca21chr1_C_albicans_SC5314	298440	G	A
Ca21chr1_C_albicans_SC5314	298638	T	C
Ca21chr1_C_albicans_SC5314	298762	G	A
Ca21chr1_C_albicans_SC5314	298784	T	C
Ca21chr1_C_albicans_SC5314	298818	A	T
Ca21chr1_C_albicans_SC5314	298942	C	T
Ca21chr1_C_albicans_SC5314	299057	A	T
Ca21chr1_C_albicans_SC5314	299304	G	T
Ca21chr1_C_albicans_SC5314	299391	G	A
Ca21chr1_C_albicans_SC5314	299601	A	G
Ca21chr1_C_albicans_SC5314	300034	C	T
Ca21chr1_C_albicans_SC5314	300064	G	A
Ca21chr1_C_albicans_SC5314	300211	G	A
Ca21chr1_C_albicans_SC5314	300250	T	C
Ca21chr1_C_albicans_SC5314	300285	G	A
Ca21chr1_C_albicans_SC5314	300383	T	C
Ca21chr1_C_albicans_SC5314	300640	A	G
Ca21chr1_C_albicans_SC5314	301005	A	G
Ca21chr1_C_albicans_SC5314	301386	C	T
Ca21chr1_C_albicans_SC5314	301469	C	A
Ca21chr1_C_albicans_SC5314	301487	T	C
Ca21chr1_C_albicans_SC5314	301823	A	G
Ca21chr1_C_albicans_SC5314	301844	C	T
Ca21chr1_C_albicans_SC5314	301907	C	A
Ca21chr1_C_albicans_SC5314	301953	A	G
Ca21chr1_C_albicans_SC5314	301958	T	A
Ca21chr1_C_albicans_SC5314	302568	C	A
Ca21chr1_C_albicans_SC5314	302611	T	G
Ca21chr1_C_albicans_SC5314	302865	C	A
Ca21chr1_C_albicans_SC5314	302914	C	T
Ca21chr1_C_albicans_SC5314	302975	G	A
Ca21chr1_C_albicans_SC5314	303029	C	T
Ca21chr1_C_albicans_SC5314	303197	A	C
Ca21chr1_C_albicans_SC5314	303296	A	T
Ca21chr1_C_albicans_SC5314	303323	T	G
Ca21chr1_C_albicans_SC5314	303348	A	G
Ca21chr1_C_albicans_SC5314	303361	A	G
Ca21chr1_C_albicans_SC5314	303431	T	C
Ca21chr1_C_albicans_SC5314	303447	C	A
Ca21chr1_C_albicans_SC5314	303524	A	T
Ca21chr1_C_albicans_SC5314	303761	T	C
Ca21chr1_C_albicans_SC5314	304114	T	C
Ca21chr1_C_albicans_SC5314	304253	G	A
Ca21chr1_C_albicans_SC5314	304257	T	G
Ca21chr1_C_albicans_SC5314	304283	A	T
Ca21chr1_C_albicans_SC5314	304457	A	T
Ca21chr1_C_albicans_SC5314	304519	C	T
Ca21chr1_C_albicans_SC5314	304528	C	T
Ca21chr1_C_albicans_SC5314	304602	T	C
Ca21chr1_C_albicans_SC5314	304606	G	A
Ca21chr1_C_albicans_SC5314	304663	G	T
Ca21chr1_C_albicans_SC5314	304737	G	A
Ca21chr1_C_albicans_SC5314	304766	C	A
Ca21chr1_C_albicans_SC5314	305546	T	C
Ca21chr1_C_albicans_SC5314	306069	G	A
Ca21chr1_C_albicans_SC5314	306078	G	A
Ca21chr1_C_albicans_SC5314	306082	A	G
Ca21chr1_C_albicans_SC5314	306092	A	T
Ca21chr1_C_albicans_SC5314	306096	G	A
Ca21chr1_C_albicans_SC5314	306154	C	G
Ca21chr1_C_albicans_SC5314	306163	T	A
Ca21chr1_C_albicans_SC5314	306169	A	G
Ca21chr1_C_albicans_SC5314	306223	A	G
Ca21chr1_C_albicans_SC5314	306227	A	C
Ca21chr1_C_albicans_SC5314	307959	G	A
Ca21chr1_C_albicans_SC5314	307965	A	G
Ca21chr1_C_albicans_SC5314	308148	T	C
Ca21chr1_C_albicans_SC5314	308373	G	A
Ca21chr1_C_albicans_SC5314	308375	T	G
Ca21chr1_C_albicans_SC5314	309074	G	T
Ca21chr1_C_albicans_SC5314	309077	A	T
Ca21chr1_C_albicans_SC5314	309091	T	C
Ca21chr1_C_albicans_SC5314	309126	C	A
Ca21chr1_C_albicans_SC5314	309134	G	A
Ca21chr1_C_albicans_SC5314	309670	T	A
Ca21chr1_C_albicans_SC5314	309763	T	A
Ca21chr1_C_albicans_SC5314	309836	A	G
Ca21chr1_C_albicans_SC5314	309868	T	C
Ca21chr1_C_albicans_SC5314	309874	C	T
Ca21chr1_C_albicans_SC5314	309877	C	T
Ca21chr1_C_albicans_SC5314	309883	C	T
Ca21chr1_C_albicans_SC5314	310063	T	C
Ca21chr1_C_albicans_SC5314	310185	T	G
Ca21chr1_C_albicans_SC5314	310219	T	C
Ca21chr1_C_albicans_SC5314	310255	G	A
Ca21chr1_C_albicans_SC5314	310299	T	C
Ca21chr1_C_albicans_SC5314	311220	A	G
Ca21chr1_C_albicans_SC5314	312839	A	T
Ca21chr1_C_albicans_SC5314	312862	A	G
Ca21chr1_C_albicans_SC5314	313027	C	T
Ca21chr1_C_albicans_SC5314	313410	G	A
Ca21chr1_C_albicans_SC5314	313536	C	T
Ca21chr1_C_albicans_SC5314	313575	G	A
Ca21chr1_C_albicans_SC5314	313621	T	C
Ca21chr1_C_albicans_SC5314	313854	T	C
Ca21chr1_C_albicans_SC5314	314364	A	G
Ca21chr1_C_albicans_SC5314	314471	A	G
Ca21chr1_C_albicans_SC5314	314682	C	T
Ca21chr1_C_albicans_SC5314	315030	G	A
Ca21chr1_C_albicans_SC5314	315318	A	T
Ca21chr1_C_albicans_SC5314	315330	G	A
Ca21chr1_C_albicans_SC5314	315683	T	A
Ca21chr1_C_albicans_SC5314	315695	A	G
Ca21chr1_C_albicans_SC5314	315777	G	A
Ca21chr1_C_albicans_SC5314	315954	A	G
Ca21chr1_C_albicans_SC5314	316034	T	A
Ca21chr1_C_albicans_SC5314	316069	T	C
Ca21chr1_C_albicans_SC5314	316091	C	T
Ca21chr1_C_albicans_SC5314	316116	C	T
Ca21chr1_C_albicans_SC5314	316523	A	G
Ca21chr1_C_albicans_SC5314	316592	T	C
Ca21chr1_C_albicans_SC5314	316614	C	T
Ca21chr1_C_albicans_SC5314	316659	C	T
Ca21chr1_C_albicans_SC5314	316916	A	G
Ca21chr1_C_albicans_SC5314	316958	C	A
Ca21chr1_C_albicans_SC5314	317040	A	T
Ca21chr1_C_albicans_SC5314	317082	G	A
Ca21chr1_C_albicans_SC5314	317229	G	A
Ca21chr1_C_albicans_SC5314	317264	A	G
Ca21chr1_C_albicans_SC5314	317267	G	A
Ca21chr1_C_albicans_SC5314	317289	C	T
Ca21chr1_C_albicans_SC5314	317305	A	G
Ca21chr1_C_albicans_SC5314	317687	A	G
Ca21chr1_C_albicans_SC5314	317712	G	A
Ca21chr1_C_albicans_SC5314	317797	A	T
Ca21chr1_C_albicans_SC5314	317829	C	T
Ca21chr1_C_albicans_SC5314	318176	G	A
Ca21chr1_C_albicans_SC5314	318747	T	C
Ca21chr1_C_albicans_SC5314	318749	C	G
Ca21chr1_C_albicans_SC5314	318827	A	G
Ca21chr1_C_albicans_SC5314	318892	G	A
Ca21chr1_C_albicans_SC5314	318915	C	T
Ca21chr1_C_albicans_SC5314	318976	A	G
Ca21chr1_C_albicans_SC5314	319093	T	C
Ca21chr1_C_albicans_SC5314	319117	A	G
Ca21chr1_C_albicans_SC5314	319417	A	G
Ca21chr1_C_albicans_SC5314	319527	A	G
Ca21chr1_C_albicans_SC5314	319795	A	G
Ca21chr1_C_albicans_SC5314	319927	G	A
Ca21chr1_C_albicans_SC5314	321079	A	G
Ca21chr1_C_albicans_SC5314	321136	G	A
Ca21chr1_C_albicans_SC5314	321418	T	C
Ca21chr1_C_albicans_SC5314	321556	G	A
Ca21chr1_C_albicans_SC5314	322048	C	T
Ca21chr1_C_albicans_SC5314	322672	A	G
Ca21chr1_C_albicans_SC5314	323534	C	T
Ca21chr1_C_albicans_SC5314	323555	T	C
Ca21chr1_C_albicans_SC5314	323719	C	T
Ca21chr1_C_albicans_SC5314	324394	G	T
Ca21chr1_C_albicans_SC5314	324437	T	C
Ca21chr1_C_albicans_SC5314	324623	A	T
Ca21chr1_C_albicans_SC5314	324709	C	A
Ca21chr1_C_albicans_SC5314	325042	A	G
Ca21chr1_C_albicans_SC5314	325155	G	A
Ca21chr1_C_albicans_SC5314	325178	A	T
Ca21chr1_C_albicans_SC5314	325185	A	T
Ca21chr1_C_albicans_SC5314	325384	A	G
Ca21chr1_C_albicans_SC5314	325402	T	C
Ca21chr1_C_albicans_SC5314	325480	A	G
Ca21chr1_C_albicans_SC5314	325645	G	T
Ca21chr1_C_albicans_SC5314	326214	C	T
Ca21chr1_C_albicans_SC5314	326312	T	C
Ca21chr1_C_albicans_SC5314	326336	T	C
Ca21chr1_C_albicans_SC5314	326430	G	A
Ca21chr1_C_albicans_SC5314	326859	A	G
Ca21chr1_C_albicans_SC5314	326979	T	C
Ca21chr1_C_albicans_SC5314	327090	C	T
Ca21chr1_C_albicans_SC5314	327119	T	C
Ca21chr1_C_albicans_SC5314	327203	C	T
Ca21chr1_C_albicans_SC5314	327209	G	C
Ca21chr1_C_albicans_SC5314	327300	C	T
Ca21chr1_C_albicans_SC5314	327475	G	A
Ca21chr1_C_albicans_SC5314	327574	C	A
Ca21chr1_C_albicans_SC5314	327577	T	A
Ca21chr1_C_albicans_SC5314	327590	C	T
Ca21chr1_C_albicans_SC5314	327597	G	C
Ca21chr1_C_albicans_SC5314	327608	A	C
Ca21chr1_C_albicans_SC5314	327658	G	A
Ca21chr1_C_albicans_SC5314	327876	C	T
Ca21chr1_C_albicans_SC5314	327880	T	A
Ca21chr1_C_albicans_SC5314	327906	A	G
Ca21chr1_C_albicans_SC5314	327907	A	G
Ca21chr1_C_albicans_SC5314	327975	T	C
Ca21chr1_C_albicans_SC5314	328175	G	A
Ca21chr1_C_albicans_SC5314	328326	C	T
Ca21chr1_C_albicans_SC5314	328438	A	G
Ca21chr1_C_albicans_SC5314	328540	A	C
Ca21chr1_C_albicans_SC5314	328547	C	A
Ca21chr1_C_albicans_SC5314	328699	C	A
Ca21chr1_C_albicans_SC5314	328713	C	T
Ca21chr1_C_albicans_SC5314	328714	G	T
Ca21chr1_C_albicans_SC5314	328783	G	A
Ca21chr1_C_albicans_SC5314	329145	A	G
Ca21chr1_C_albicans_SC5314	329152	A	T
Ca21chr1_C_albicans_SC5314	329154	C	G
Ca21chr1_C_albicans_SC5314	329162	T	C
Ca21chr1_C_albicans_SC5314	329400	A	T
Ca21chr1_C_albicans_SC5314	329526	A	T
Ca21chr1_C_albicans_SC5314	329674	G	T
Ca21chr1_C_albicans_SC5314	329718	G	A
Ca21chr1_C_albicans_SC5314	329743	T	A
Ca21chr1_C_albicans_SC5314	329843	C	T
Ca21chr1_C_albicans_SC5314	329855	G	A
Ca21chr1_C_albicans_SC5314	329856	C	T
Ca21chr1_C_albicans_SC5314	329867	G	A
Ca21chr1_C_albicans_SC5314	330095	T	C
Ca21chr1_C_albicans_SC5314	330157	T	C
Ca21chr1_C_albicans_SC5314	330195	A	T
Ca21chr1_C_albicans_SC5314	330230	T	C
Ca21chr1_C_albicans_SC5314	330359	G	A
Ca21chr1_C_albicans_SC5314	331016	C	T
Ca21chr1_C_albicans_SC5314	331452	T	G
Ca21chr1_C_albicans_SC5314	331527	C	T
Ca21chr1_C_albicans_SC5314	332081	C	T
Ca21chr1_C_albicans_SC5314	332086	C	T
Ca21chr1_C_albicans_SC5314	332091	G	T
Ca21chr1_C_albicans_SC5314	332093	G	A
Ca21chr1_C_albicans_SC5314	332094	T	C
Ca21chr1_C_albicans_SC5314	332124	A	G
Ca21chr1_C_albicans_SC5314	332131	G	A
Ca21chr1_C_albicans_SC5314	332138	A	G
Ca21chr1_C_albicans_SC5314	332198	T	C
Ca21chr1_C_albicans_SC5314	332218	T	C
Ca21chr1_C_albicans_SC5314	332230	A	G
Ca21chr1_C_albicans_SC5314	332357	T	C
Ca21chr1_C_albicans_SC5314	332377	C	T
Ca21chr1_C_albicans_SC5314	332420	A	T
Ca21chr1_C_albicans_SC5314	332464	T	C
Ca21chr1_C_albicans_SC5314	332466	T	C
Ca21chr1_C_albicans_SC5314	332526	A	G
Ca21chr1_C_albicans_SC5314	332527	A	T
Ca21chr1_C_albicans_SC5314	332538	A	G
Ca21chr1_C_albicans_SC5314	332543	C	T
Ca21chr1_C_albicans_SC5314	332578	G	A
Ca21chr1_C_albicans_SC5314	332640	T	G
Ca21chr1_C_albicans_SC5314	332678	T	A
Ca21chr1_C_albicans_SC5314	332777	A	C
Ca21chr1_C_albicans_SC5314	332815	T	C
Ca21chr1_C_albicans_SC5314	332860	C	A
Ca21chr1_C_albicans_SC5314	332863	C	T
Ca21chr1_C_albicans_SC5314	332864	A	G
Ca21chr1_C_albicans_SC5314	332867	A	G
Ca21chr1_C_albicans_SC5314	332873	T	C
Ca21chr1_C_albicans_SC5314	332922	A	T
Ca21chr1_C_albicans_SC5314	332969	T	C
Ca21chr1_C_albicans_SC5314	333050	A	G
Ca21chr1_C_albicans_SC5314	333108	T	G
Ca21chr1_C_albicans_SC5314	333607	G	A
Ca21chr1_C_albicans_SC5314	333666	T	C
Ca21chr1_C_albicans_SC5314	334952	C	T
Ca21chr1_C_albicans_SC5314	335113	T	C
Ca21chr1_C_albicans_SC5314	335597	C	T
Ca21chr1_C_albicans_SC5314	335795	C	T
Ca21chr1_C_albicans_SC5314	335888	T	A
Ca21chr1_C_albicans_SC5314	336005	G	A
Ca21chr1_C_albicans_SC5314	336049	C	T
Ca21chr1_C_albicans_SC5314	336072	C	T
Ca21chr1_C_albicans_SC5314	336121	C	G
Ca21chr1_C_albicans_SC5314	336165	G	A
Ca21chr1_C_albicans_SC5314	336306	C	G
Ca21chr1_C_albicans_SC5314	336326	A	G
Ca21chr1_C_albicans_SC5314	336336	G	A
Ca21chr1_C_albicans_SC5314	336337	G	A
Ca21chr1_C_albicans_SC5314	336345	T	G
Ca21chr1_C_albicans_SC5314	336348	T	C
Ca21chr1_C_albicans_SC5314	336363	A	G
Ca21chr1_C_albicans_SC5314	336426	C	A
Ca21chr1_C_albicans_SC5314	336497	T	G
Ca21chr1_C_albicans_SC5314	336851	G	A
Ca21chr1_C_albicans_SC5314	336911	G	A
Ca21chr1_C_albicans_SC5314	336914	T	C
Ca21chr1_C_albicans_SC5314	337083	G	A
Ca21chr1_C_albicans_SC5314	337273	A	G
Ca21chr1_C_albicans_SC5314	337508	A	G
Ca21chr1_C_albicans_SC5314	337827	G	T
Ca21chr1_C_albicans_SC5314	338161	A	T
Ca21chr1_C_albicans_SC5314	338228	C	T
Ca21chr1_C_albicans_SC5314	338338	C	T
Ca21chr1_C_albicans_SC5314	338346	T	C
Ca21chr1_C_albicans_SC5314	338446	T	C
Ca21chr1_C_albicans_SC5314	338475	A	G
Ca21chr1_C_albicans_SC5314	338554	T	G
Ca21chr1_C_albicans_SC5314	338622	T	C
Ca21chr1_C_albicans_SC5314	338739	T	C
Ca21chr1_C_albicans_SC5314	338768	C	T
Ca21chr1_C_albicans_SC5314	338809	T	C
Ca21chr1_C_albicans_SC5314	338833	C	T
Ca21chr1_C_albicans_SC5314	338856	A	G
Ca21chr1_C_albicans_SC5314	339342	G	A
Ca21chr1_C_albicans_SC5314	339354	A	G
Ca21chr1_C_albicans_SC5314	339527	T	G
Ca21chr1_C_albicans_SC5314	339542	A	G
Ca21chr1_C_albicans_SC5314	339564	G	A
Ca21chr1_C_albicans_SC5314	339583	C	T
Ca21chr1_C_albicans_SC5314	339737	T	C
Ca21chr1_C_albicans_SC5314	339904	T	C
Ca21chr1_C_albicans_SC5314	340025	T	C
Ca21chr1_C_albicans_SC5314	340065	G	T
Ca21chr1_C_albicans_SC5314	340081	T	C
Ca21chr1_C_albicans_SC5314	340083	T	G
Ca21chr1_C_albicans_SC5314	340200	T	C
Ca21chr1_C_albicans_SC5314	340217	G	A
Ca21chr1_C_albicans_SC5314	340225	T	C
Ca21chr1_C_albicans_SC5314	340244	C	T
Ca21chr1_C_albicans_SC5314	340313	G	A
Ca21chr1_C_albicans_SC5314	340343	C	T
Ca21chr1_C_albicans_SC5314	340384	G	A
Ca21chr1_C_albicans_SC5314	340505	T	C
Ca21chr1_C_albicans_SC5314	340607	G	A
Ca21chr1_C_albicans_SC5314	340608	C	T
Ca21chr1_C_albicans_SC5314	340616	C	G
Ca21chr1_C_albicans_SC5314	340681	C	T
Ca21chr1_C_albicans_SC5314	341521	G	A
Ca21chr1_C_albicans_SC5314	341594	T	A
Ca21chr1_C_albicans_SC5314	341611	A	T
Ca21chr1_C_albicans_SC5314	341619	A	T
Ca21chr1_C_albicans_SC5314	341637	A	G
Ca21chr1_C_albicans_SC5314	341857	C	T
Ca21chr1_C_albicans_SC5314	341919	C	T
Ca21chr1_C_albicans_SC5314	342070	G	A
Ca21chr1_C_albicans_SC5314	342109	C	T
Ca21chr1_C_albicans_SC5314	342336	G	A
Ca21chr1_C_albicans_SC5314	342396	G	A
Ca21chr1_C_albicans_SC5314	342638	C	G
Ca21chr1_C_albicans_SC5314	342641	T	C
Ca21chr1_C_albicans_SC5314	342643	G	C
Ca21chr1_C_albicans_SC5314	342644	C	T
Ca21chr1_C_albicans_SC5314	342657	T	C
Ca21chr1_C_albicans_SC5314	342687	C	T
Ca21chr1_C_albicans_SC5314	342893	G	T
Ca21chr1_C_albicans_SC5314	342924	C	A
Ca21chr1_C_albicans_SC5314	343129	G	A
Ca21chr1_C_albicans_SC5314	344288	T	C
Ca21chr1_C_albicans_SC5314	344402	A	G
Ca21chr1_C_albicans_SC5314	344458	A	C
Ca21chr1_C_albicans_SC5314	344517	G	A
Ca21chr1_C_albicans_SC5314	344530	A	C
Ca21chr1_C_albicans_SC5314	344599	G	A
Ca21chr1_C_albicans_SC5314	344611	T	C
Ca21chr1_C_albicans_SC5314	344710	T	C
Ca21chr1_C_albicans_SC5314	344775	C	T
Ca21chr1_C_albicans_SC5314	344877	T	A
Ca21chr1_C_albicans_SC5314	345233	G	T
Ca21chr1_C_albicans_SC5314	345317	T	A
Ca21chr1_C_albicans_SC5314	345320	T	C
Ca21chr1_C_albicans_SC5314	345402	T	A
Ca21chr1_C_albicans_SC5314	345405	T	G
Ca21chr1_C_albicans_SC5314	345422	C	A
Ca21chr1_C_albicans_SC5314	345432	A	C
Ca21chr1_C_albicans_SC5314	345481	C	T
Ca21chr1_C_albicans_SC5314	345495	A	T
Ca21chr1_C_albicans_SC5314	345501	T	G
Ca21chr1_C_albicans_SC5314	345502	G	T
Ca21chr1_C_albicans_SC5314	345697	T	A
Ca21chr1_C_albicans_SC5314	345702	A	G
Ca21chr1_C_albicans_SC5314	345705	T	C
Ca21chr1_C_albicans_SC5314	345708	C	T
Ca21chr1_C_albicans_SC5314	345711	T	A
Ca21chr1_C_albicans_SC5314	346499	A	G
Ca21chr1_C_albicans_SC5314	346678	T	A
Ca21chr1_C_albicans_SC5314	346760	G	A
Ca21chr1_C_albicans_SC5314	346793	A	G
Ca21chr1_C_albicans_SC5314	346805	C	T
Ca21chr1_C_albicans_SC5314	346907	G	C
Ca21chr1_C_albicans_SC5314	346988	C	T
Ca21chr1_C_albicans_SC5314	347220	G	A
Ca21chr1_C_albicans_SC5314	347813	A	G
Ca21chr1_C_albicans_SC5314	347861	T	C
Ca21chr1_C_albicans_SC5314	347864	C	G
Ca21chr1_C_albicans_SC5314	347906	A	G
Ca21chr1_C_albicans_SC5314	347951	C	T
Ca21chr1_C_albicans_SC5314	347975	C	T
Ca21chr1_C_albicans_SC5314	348043	G	C
Ca21chr1_C_albicans_SC5314	348338	T	C
Ca21chr1_C_albicans_SC5314	348416	G	A
Ca21chr1_C_albicans_SC5314	348419	C	T
Ca21chr1_C_albicans_SC5314	348458	C	T
Ca21chr1_C_albicans_SC5314	348813	T	G
Ca21chr1_C_albicans_SC5314	348865	A	G
Ca21chr1_C_albicans_SC5314	349086	C	G
Ca21chr1_C_albicans_SC5314	349696	A	T
Ca21chr1_C_albicans_SC5314	349872	G	A
Ca21chr1_C_albicans_SC5314	349931	T	C
Ca21chr1_C_albicans_SC5314	350241	T	G
Ca21chr1_C_albicans_SC5314	350453	G	A
Ca21chr1_C_albicans_SC5314	350463	T	C
Ca21chr1_C_albicans_SC5314	350464	C	T
Ca21chr1_C_albicans_SC5314	350467	A	G
Ca21chr1_C_albicans_SC5314	350475	G	A
Ca21chr1_C_albicans_SC5314	350497	A	G
Ca21chr1_C_albicans_SC5314	350635	T	C
Ca21chr1_C_albicans_SC5314	350641	G	A
Ca21chr1_C_albicans_SC5314	350643	G	A
Ca21chr1_C_albicans_SC5314	350754	C	T
Ca21chr1_C_albicans_SC5314	350817	G	A
Ca21chr1_C_albicans_SC5314	351013	A	T
Ca21chr1_C_albicans_SC5314	351059	G	T
Ca21chr1_C_albicans_SC5314	351195	G	A
Ca21chr1_C_albicans_SC5314	351233	G	A
Ca21chr1_C_albicans_SC5314	351299	C	T
Ca21chr1_C_albicans_SC5314	351366	A	G
Ca21chr1_C_albicans_SC5314	351504	C	T
Ca21chr1_C_albicans_SC5314	351637	T	C
Ca21chr1_C_albicans_SC5314	351680	G	A
Ca21chr1_C_albicans_SC5314	351714	T	C
Ca21chr1_C_albicans_SC5314	351729	G	A
Ca21chr1_C_albicans_SC5314	351962	T	C
Ca21chr1_C_albicans_SC5314	352204	G	A
Ca21chr1_C_albicans_SC5314	352209	G	A
Ca21chr1_C_albicans_SC5314	352719	A	T
Ca21chr1_C_albicans_SC5314	353174	G	T
Ca21chr1_C_albicans_SC5314	353193	C	G
Ca21chr1_C_albicans_SC5314	353671	T	C
Ca21chr1_C_albicans_SC5314	353760	A	G
Ca21chr1_C_albicans_SC5314	354084	C	T
Ca21chr1_C_albicans_SC5314	354108	G	A
Ca21chr1_C_albicans_SC5314	354187	G	A
Ca21chr1_C_albicans_SC5314	354189	C	T
Ca21chr1_C_albicans_SC5314	354221	G	A
Ca21chr1_C_albicans_SC5314	354344	T	C
Ca21chr1_C_albicans_SC5314	354500	G	A
Ca21chr1_C_albicans_SC5314	354507	T	C
Ca21chr1_C_albicans_SC5314	354521	A	G
Ca21chr1_C_albicans_SC5314	354583	T	C
Ca21chr1_C_albicans_SC5314	354626	G	A
Ca21chr1_C_albicans_SC5314	354808	T	C
Ca21chr1_C_albicans_SC5314	354912	G	A
Ca21chr1_C_albicans_SC5314	354916	G	A
Ca21chr1_C_albicans_SC5314	354929	T	C
Ca21chr1_C_albicans_SC5314	354983	C	T
Ca21chr1_C_albicans_SC5314	355282	A	G
Ca21chr1_C_albicans_SC5314	355285	A	G
Ca21chr1_C_albicans_SC5314	355292	T	C
Ca21chr1_C_albicans_SC5314	355298	A	G
Ca21chr1_C_albicans_SC5314	355311	G	A
Ca21chr1_C_albicans_SC5314	355330	C	T
Ca21chr1_C_albicans_SC5314	355422	C	T
Ca21chr1_C_albicans_SC5314	355521	A	G
Ca21chr1_C_albicans_SC5314	355549	T	C
Ca21chr1_C_albicans_SC5314	355551	A	G
Ca21chr1_C_albicans_SC5314	355650	T	C
Ca21chr1_C_albicans_SC5314	355676	A	G
Ca21chr1_C_albicans_SC5314	355773	G	A
Ca21chr1_C_albicans_SC5314	355825	A	G
Ca21chr1_C_albicans_SC5314	355984	T	C
Ca21chr1_C_albicans_SC5314	356008	T	G
Ca21chr1_C_albicans_SC5314	356110	C	G
Ca21chr1_C_albicans_SC5314	356306	T	C
Ca21chr1_C_albicans_SC5314	356368	C	T
Ca21chr1_C_albicans_SC5314	356390	C	T
Ca21chr1_C_albicans_SC5314	356467	C	T
Ca21chr1_C_albicans_SC5314	356511	C	T
Ca21chr1_C_albicans_SC5314	356636	G	A
Ca21chr1_C_albicans_SC5314	356638	G	A
Ca21chr1_C_albicans_SC5314	356648	T	C
Ca21chr1_C_albicans_SC5314	356649	C	T
Ca21chr1_C_albicans_SC5314	356663	G	T
Ca21chr1_C_albicans_SC5314	356751	T	A
Ca21chr1_C_albicans_SC5314	356870	A	C
Ca21chr1_C_albicans_SC5314	356997	G	C
Ca21chr1_C_albicans_SC5314	357485	T	C
Ca21chr1_C_albicans_SC5314	357629	G	A
Ca21chr1_C_albicans_SC5314	357653	T	A
Ca21chr1_C_albicans_SC5314	357659	T	G
Ca21chr1_C_albicans_SC5314	357740	G	A
Ca21chr1_C_albicans_SC5314	357743	G	A
Ca21chr1_C_albicans_SC5314	357857	C	T
Ca21chr1_C_albicans_SC5314	357926	G	A
Ca21chr1_C_albicans_SC5314	358226	T	C
Ca21chr1_C_albicans_SC5314	358265	G	A
Ca21chr1_C_albicans_SC5314	358403	C	T
Ca21chr1_C_albicans_SC5314	358451	A	G
Ca21chr1_C_albicans_SC5314	358553	T	A
Ca21chr1_C_albicans_SC5314	358559	T	C
Ca21chr1_C_albicans_SC5314	358592	C	T
Ca21chr1_C_albicans_SC5314	358700	T	C
Ca21chr1_C_albicans_SC5314	359459	A	G
Ca21chr1_C_albicans_SC5314	359492	A	G
Ca21chr1_C_albicans_SC5314	359526	A	G
Ca21chr1_C_albicans_SC5314	359656	G	A
Ca21chr1_C_albicans_SC5314	359900	T	C
Ca21chr1_C_albicans_SC5314	359905	C	A
Ca21chr1_C_albicans_SC5314	359907	A	G
Ca21chr1_C_albicans_SC5314	359956	C	T
Ca21chr1_C_albicans_SC5314	359996	C	G
Ca21chr1_C_albicans_SC5314	360008	A	G
Ca21chr1_C_albicans_SC5314	360032	A	G
Ca21chr1_C_albicans_SC5314	360046	C	A
Ca21chr1_C_albicans_SC5314	360051	A	T
Ca21chr1_C_albicans_SC5314	360067	T	G
Ca21chr1_C_albicans_SC5314	360088	T	C
Ca21chr1_C_albicans_SC5314	360096	G	C
Ca21chr1_C_albicans_SC5314	360124	T	G
Ca21chr1_C_albicans_SC5314	360136	G	A
Ca21chr1_C_albicans_SC5314	360212	C	T
Ca21chr1_C_albicans_SC5314	360370	A	G
Ca21chr1_C_albicans_SC5314	360402	A	G
Ca21chr1_C_albicans_SC5314	360516	T	A
Ca21chr1_C_albicans_SC5314	360521	C	T
Ca21chr1_C_albicans_SC5314	360538	C	A
Ca21chr1_C_albicans_SC5314	360548	T	G
Ca21chr1_C_albicans_SC5314	360592	G	A
Ca21chr1_C_albicans_SC5314	360790	G	A
Ca21chr1_C_albicans_SC5314	361213	A	G
Ca21chr1_C_albicans_SC5314	361249	A	G
Ca21chr1_C_albicans_SC5314	361342	G	A
Ca21chr1_C_albicans_SC5314	361405	T	C
Ca21chr1_C_albicans_SC5314	361828	T	C
Ca21chr1_C_albicans_SC5314	361873	T	C
Ca21chr1_C_albicans_SC5314	361928	G	C
Ca21chr1_C_albicans_SC5314	362056	C	T
Ca21chr1_C_albicans_SC5314	362058	A	G
Ca21chr1_C_albicans_SC5314	362060	G	A
Ca21chr1_C_albicans_SC5314	362065	T	C
Ca21chr1_C_albicans_SC5314	362095	A	G
Ca21chr1_C_albicans_SC5314	362236	A	G
Ca21chr1_C_albicans_SC5314	362332	A	G
Ca21chr1_C_albicans_SC5314	362341	A	G
Ca21chr1_C_albicans_SC5314	362344	A	G
Ca21chr1_C_albicans_SC5314	362383	G	A
Ca21chr1_C_albicans_SC5314	362563	T	A
Ca21chr1_C_albicans_SC5314	362601	G	A
Ca21chr1_C_albicans_SC5314	362692	C	T
Ca21chr1_C_albicans_SC5314	362809	T	C
Ca21chr1_C_albicans_SC5314	364688	A	C
Ca21chr1_C_albicans_SC5314	364775	G	A
Ca21chr1_C_albicans_SC5314	364777	A	T
Ca21chr1_C_albicans_SC5314	364824	T	C
Ca21chr1_C_albicans_SC5314	365192	T	C
Ca21chr1_C_albicans_SC5314	365222	C	T
Ca21chr1_C_albicans_SC5314	365799	G	A
Ca21chr1_C_albicans_SC5314	365815	T	A
Ca21chr1_C_albicans_SC5314	366357	G	T
Ca21chr1_C_albicans_SC5314	366361	G	A
Ca21chr1_C_albicans_SC5314	366446	A	C
Ca21chr1_C_albicans_SC5314	366448	C	T
Ca21chr1_C_albicans_SC5314	366449	G	A
Ca21chr1_C_albicans_SC5314	366496	C	G
Ca21chr1_C_albicans_SC5314	366569	C	A
Ca21chr1_C_albicans_SC5314	366573	C	G
Ca21chr1_C_albicans_SC5314	366581	T	G
Ca21chr1_C_albicans_SC5314	366604	T	C
Ca21chr1_C_albicans_SC5314	366625	T	C
Ca21chr1_C_albicans_SC5314	366798	G	A
Ca21chr1_C_albicans_SC5314	366817	T	C
Ca21chr1_C_albicans_SC5314	366916	A	G
Ca21chr1_C_albicans_SC5314	366950	C	T
Ca21chr1_C_albicans_SC5314	366965	G	A
Ca21chr1_C_albicans_SC5314	367072	G	A
Ca21chr1_C_albicans_SC5314	367079	C	A
Ca21chr1_C_albicans_SC5314	367102	C	T
Ca21chr1_C_albicans_SC5314	367107	G	A
Ca21chr1_C_albicans_SC5314	367108	A	G
Ca21chr1_C_albicans_SC5314	367121	T	C
Ca21chr1_C_albicans_SC5314	367126	T	C
Ca21chr1_C_albicans_SC5314	367132	C	T
Ca21chr1_C_albicans_SC5314	367305	T	A
Ca21chr1_C_albicans_SC5314	367469	C	T
Ca21chr1_C_albicans_SC5314	367625	A	T
Ca21chr1_C_albicans_SC5314	367701	G	C
Ca21chr1_C_albicans_SC5314	367829	C	A
Ca21chr1_C_albicans_SC5314	367946	G	T
Ca21chr1_C_albicans_SC5314	368016	T	C
Ca21chr1_C_albicans_SC5314	368154	C	T
Ca21chr1_C_albicans_SC5314	368163	G	A
Ca21chr1_C_albicans_SC5314	368178	G	A
Ca21chr1_C_albicans_SC5314	368334	G	A
Ca21chr1_C_albicans_SC5314	368432	G	A
Ca21chr1_C_albicans_SC5314	368691	T	C
Ca21chr1_C_albicans_SC5314	369291	A	T
Ca21chr1_C_albicans_SC5314	369297	G	T
Ca21chr1_C_albicans_SC5314	369303	G	T
Ca21chr1_C_albicans_SC5314	369339	G	A
Ca21chr1_C_albicans_SC5314	369462	T	C
Ca21chr1_C_albicans_SC5314	369991	T	G
Ca21chr1_C_albicans_SC5314	370099	G	C
Ca21chr1_C_albicans_SC5314	370383	G	A
Ca21chr1_C_albicans_SC5314	370406	G	A
Ca21chr1_C_albicans_SC5314	370453	C	T
Ca21chr1_C_albicans_SC5314	370483	G	A
Ca21chr1_C_albicans_SC5314	370502	G	C
Ca21chr1_C_albicans_SC5314	370701	G	A
Ca21chr1_C_albicans_SC5314	370876	A	T
Ca21chr1_C_albicans_SC5314	371559	T	G
Ca21chr1_C_albicans_SC5314	371788	A	C
Ca21chr1_C_albicans_SC5314	371822	C	G
Ca21chr1_C_albicans_SC5314	371870	T	A
Ca21chr1_C_albicans_SC5314	372158	G	C
Ca21chr1_C_albicans_SC5314	372174	T	C
Ca21chr1_C_albicans_SC5314	372657	A	G
Ca21chr1_C_albicans_SC5314	372771	C	T
Ca21chr1_C_albicans_SC5314	372949	T	C
Ca21chr1_C_albicans_SC5314	372956	A	G
Ca21chr1_C_albicans_SC5314	373318	G	A
Ca21chr1_C_albicans_SC5314	373625	G	T
Ca21chr1_C_albicans_SC5314	373699	T	C
Ca21chr1_C_albicans_SC5314	374392	T	A
Ca21chr1_C_albicans_SC5314	374464	A	T
Ca21chr1_C_albicans_SC5314	374515	C	T
Ca21chr1_C_albicans_SC5314	374821	C	T
Ca21chr1_C_albicans_SC5314	375649	C	T
Ca21chr1_C_albicans_SC5314	375651	A	G
Ca21chr1_C_albicans_SC5314	375686	T	A
Ca21chr1_C_albicans_SC5314	376467	G	A
Ca21chr1_C_albicans_SC5314	378390	A	G
Ca21chr1_C_albicans_SC5314	378824	C	T
Ca21chr1_C_albicans_SC5314	379290	A	T
Ca21chr1_C_albicans_SC5314	380277	T	C
Ca21chr1_C_albicans_SC5314	380694	A	G
Ca21chr1_C_albicans_SC5314	381307	G	A
Ca21chr1_C_albicans_SC5314	381983	C	T
Ca21chr1_C_albicans_SC5314	382036	C	T
Ca21chr1_C_albicans_SC5314	382535	A	G
Ca21chr1_C_albicans_SC5314	382550	A	G
Ca21chr1_C_albicans_SC5314	382598	C	T
Ca21chr1_C_albicans_SC5314	382674	A	G
Ca21chr1_C_albicans_SC5314	382688	C	T
Ca21chr1_C_albicans_SC5314	382851	C	T
Ca21chr1_C_albicans_SC5314	383072	T	C
Ca21chr1_C_albicans_SC5314	383267	G	A
Ca21chr1_C_albicans_SC5314	383370	T	C
Ca21chr1_C_albicans_SC5314	383514	T	C
Ca21chr1_C_albicans_SC5314	383795	T	C
Ca21chr1_C_albicans_SC5314	384191	C	T
Ca21chr1_C_albicans_SC5314	384404	A	G
Ca21chr1_C_albicans_SC5314	384443	T	C
Ca21chr1_C_albicans_SC5314	384629	G	A
Ca21chr1_C_albicans_SC5314	384706	A	T
Ca21chr1_C_albicans_SC5314	384714	T	C
Ca21chr1_C_albicans_SC5314	384718	T	A
Ca21chr1_C_albicans_SC5314	384720	A	G
Ca21chr1_C_albicans_SC5314	384766	C	T
Ca21chr1_C_albicans_SC5314	384830	G	A
Ca21chr1_C_albicans_SC5314	384899	C	T
Ca21chr1_C_albicans_SC5314	384992	A	G
Ca21chr1_C_albicans_SC5314	385199	G	A
Ca21chr1_C_albicans_SC5314	386334	G	A
Ca21chr1_C_albicans_SC5314	386469	G	A
Ca21chr1_C_albicans_SC5314	386473	A	T
Ca21chr1_C_albicans_SC5314	386484	G	T
Ca21chr1_C_albicans_SC5314	386566	G	A
Ca21chr1_C_albicans_SC5314	386576	G	A
Ca21chr1_C_albicans_SC5314	386628	C	T
Ca21chr1_C_albicans_SC5314	387042	A	G
Ca21chr1_C_albicans_SC5314	387078	C	T
Ca21chr1_C_albicans_SC5314	387131	T	C
Ca21chr1_C_albicans_SC5314	387143	T	G
Ca21chr1_C_albicans_SC5314	387185	A	G
Ca21chr1_C_albicans_SC5314	387210	T	C
Ca21chr1_C_albicans_SC5314	387276	C	T
Ca21chr1_C_albicans_SC5314	387366	T	C
Ca21chr1_C_albicans_SC5314	387390	A	G
Ca21chr1_C_albicans_SC5314	388212	G	A
Ca21chr1_C_albicans_SC5314	388254	G	A
Ca21chr1_C_albicans_SC5314	388298	T	C
Ca21chr1_C_albicans_SC5314	388322	G	T
Ca21chr1_C_albicans_SC5314	388394	C	T
Ca21chr1_C_albicans_SC5314	388647	T	C
Ca21chr1_C_albicans_SC5314	388680	G	C
Ca21chr1_C_albicans_SC5314	388811	C	G
Ca21chr1_C_albicans_SC5314	388831	G	A
Ca21chr1_C_albicans_SC5314	388982	G	A
Ca21chr1_C_albicans_SC5314	389101	T	C
Ca21chr1_C_albicans_SC5314	389141	A	G
Ca21chr1_C_albicans_SC5314	389302	T	A
Ca21chr1_C_albicans_SC5314	389311	T	C
Ca21chr1_C_albicans_SC5314	389329	A	G
Ca21chr1_C_albicans_SC5314	389416	C	T
Ca21chr1_C_albicans_SC5314	389562	C	T
Ca21chr1_C_albicans_SC5314	389563	G	A
Ca21chr1_C_albicans_SC5314	389671	C	T
Ca21chr1_C_albicans_SC5314	389774	A	T
Ca21chr1_C_albicans_SC5314	389791	G	A
Ca21chr1_C_albicans_SC5314	390145	G	A
Ca21chr1_C_albicans_SC5314	390313	T	C
Ca21chr1_C_albicans_SC5314	391001	G	T
Ca21chr1_C_albicans_SC5314	391086	T	G
Ca21chr1_C_albicans_SC5314	391401	A	T
Ca21chr1_C_albicans_SC5314	391443	G	A
Ca21chr1_C_albicans_SC5314	391544	A	G
Ca21chr1_C_albicans_SC5314	391545	A	G
Ca21chr1_C_albicans_SC5314	391584	G	A
Ca21chr1_C_albicans_SC5314	391617	C	T
Ca21chr1_C_albicans_SC5314	391643	C	T
Ca21chr1_C_albicans_SC5314	391707	C	T
Ca21chr1_C_albicans_SC5314	391816	G	A
Ca21chr1_C_albicans_SC5314	391891	A	G
Ca21chr1_C_albicans_SC5314	391932	C	G
Ca21chr1_C_albicans_SC5314	392138	G	A
Ca21chr1_C_albicans_SC5314	392160	G	C
Ca21chr1_C_albicans_SC5314	392205	A	G
Ca21chr1_C_albicans_SC5314	392312	T	C
Ca21chr1_C_albicans_SC5314	392870	G	T
Ca21chr1_C_albicans_SC5314	392929	G	A
Ca21chr1_C_albicans_SC5314	392997	A	T
Ca21chr1_C_albicans_SC5314	393328	G	A
Ca21chr1_C_albicans_SC5314	393355	C	T
Ca21chr1_C_albicans_SC5314	393356	C	T
Ca21chr1_C_albicans_SC5314	393382	G	A
Ca21chr1_C_albicans_SC5314	393409	C	T
Ca21chr1_C_albicans_SC5314	393506	C	T
Ca21chr1_C_albicans_SC5314	393596	T	C
Ca21chr1_C_albicans_SC5314	393614	T	C
Ca21chr1_C_albicans_SC5314	393617	G	T
Ca21chr1_C_albicans_SC5314	393634	C	A
Ca21chr1_C_albicans_SC5314	393694	G	A
Ca21chr1_C_albicans_SC5314	393813	A	G
Ca21chr1_C_albicans_SC5314	393824	A	G
Ca21chr1_C_albicans_SC5314	394184	C	T
Ca21chr1_C_albicans_SC5314	394281	A	G
Ca21chr1_C_albicans_SC5314	394379	T	C
Ca21chr1_C_albicans_SC5314	394386	G	A
Ca21chr1_C_albicans_SC5314	394392	G	A
Ca21chr1_C_albicans_SC5314	394406	T	A
Ca21chr1_C_albicans_SC5314	394418	A	C
Ca21chr1_C_albicans_SC5314	394430	A	G
Ca21chr1_C_albicans_SC5314	394488	T	G
Ca21chr1_C_albicans_SC5314	394607	T	C
Ca21chr1_C_albicans_SC5314	394649	C	T
Ca21chr1_C_albicans_SC5314	394716	G	C
Ca21chr1_C_albicans_SC5314	394754	T	C
Ca21chr1_C_albicans_SC5314	394769	C	G
Ca21chr1_C_albicans_SC5314	395023	A	T
Ca21chr1_C_albicans_SC5314	395049	A	T
Ca21chr1_C_albicans_SC5314	395065	G	T
Ca21chr1_C_albicans_SC5314	395128	T	A
Ca21chr1_C_albicans_SC5314	395153	A	G
Ca21chr1_C_albicans_SC5314	395174	G	C
Ca21chr1_C_albicans_SC5314	395242	T	C
Ca21chr1_C_albicans_SC5314	395770	G	A
Ca21chr1_C_albicans_SC5314	396271	G	A
Ca21chr1_C_albicans_SC5314	396581	C	A
Ca21chr1_C_albicans_SC5314	396907	C	T
Ca21chr1_C_albicans_SC5314	397231	C	T
Ca21chr1_C_albicans_SC5314	397348	C	T
Ca21chr1_C_albicans_SC5314	397883	A	G
Ca21chr1_C_albicans_SC5314	398160	G	A
Ca21chr1_C_albicans_SC5314	398305	C	T
Ca21chr1_C_albicans_SC5314	398545	T	C
Ca21chr1_C_albicans_SC5314	398686	T	A
Ca21chr1_C_albicans_SC5314	398698	G	A
Ca21chr1_C_albicans_SC5314	398791	G	T
Ca21chr1_C_albicans_SC5314	398914	A	G
Ca21chr1_C_albicans_SC5314	398962	C	T
Ca21chr1_C_albicans_SC5314	399242	A	G
Ca21chr1_C_albicans_SC5314	399298	A	G
Ca21chr1_C_albicans_SC5314	400678	A	T
Ca21chr1_C_albicans_SC5314	400776	T	G
Ca21chr1_C_albicans_SC5314	401007	C	T
Ca21chr1_C_albicans_SC5314	401011	C	A
Ca21chr1_C_albicans_SC5314	402174	T	C
Ca21chr1_C_albicans_SC5314	402195	G	A
Ca21chr1_C_albicans_SC5314	403873	G	T
Ca21chr1_C_albicans_SC5314	404351	C	A
Ca21chr1_C_albicans_SC5314	404390	T	C
Ca21chr1_C_albicans_SC5314	404394	T	A
Ca21chr1_C_albicans_SC5314	404399	G	A
Ca21chr1_C_albicans_SC5314	404428	G	A
Ca21chr1_C_albicans_SC5314	404767	G	A
Ca21chr1_C_albicans_SC5314	404820	T	G
Ca21chr1_C_albicans_SC5314	404978	A	G
Ca21chr1_C_albicans_SC5314	404997	C	T
Ca21chr1_C_albicans_SC5314	405029	T	A
Ca21chr1_C_albicans_SC5314	405096	C	T
Ca21chr1_C_albicans_SC5314	405224	A	G
Ca21chr1_C_albicans_SC5314	405239	C	T
Ca21chr1_C_albicans_SC5314	405313	G	T
Ca21chr1_C_albicans_SC5314	405369	A	G
Ca21chr1_C_albicans_SC5314	405384	C	T
Ca21chr1_C_albicans_SC5314	405428	C	T
Ca21chr1_C_albicans_SC5314	405453	T	A
Ca21chr1_C_albicans_SC5314	405474	A	T
Ca21chr1_C_albicans_SC5314	405897	A	G
Ca21chr1_C_albicans_SC5314	406083	A	G
Ca21chr1_C_albicans_SC5314	406161	C	A
Ca21chr1_C_albicans_SC5314	406387	T	C
Ca21chr1_C_albicans_SC5314	406624	A	G
Ca21chr1_C_albicans_SC5314	406630	C	T
Ca21chr1_C_albicans_SC5314	406786	T	C
Ca21chr1_C_albicans_SC5314	406834	G	T
Ca21chr1_C_albicans_SC5314	406885	T	C
Ca21chr1_C_albicans_SC5314	406895	G	A
Ca21chr1_C_albicans_SC5314	407155	C	T
Ca21chr1_C_albicans_SC5314	407680	C	T
Ca21chr1_C_albicans_SC5314	407683	T	G
Ca21chr1_C_albicans_SC5314	408046	C	T
Ca21chr1_C_albicans_SC5314	408061	C	T
Ca21chr1_C_albicans_SC5314	408136	T	C
Ca21chr1_C_albicans_SC5314	408229	C	T
Ca21chr1_C_albicans_SC5314	408341	C	T
Ca21chr1_C_albicans_SC5314	408521	T	A
Ca21chr1_C_albicans_SC5314	408620	T	C
Ca21chr1_C_albicans_SC5314	408653	T	C
Ca21chr1_C_albicans_SC5314	408681	A	T
Ca21chr1_C_albicans_SC5314	408685	A	T
Ca21chr1_C_albicans_SC5314	408733	A	G
Ca21chr1_C_albicans_SC5314	408883	T	C
Ca21chr1_C_albicans_SC5314	409000	G	T
Ca21chr1_C_albicans_SC5314	409007	T	C
Ca21chr1_C_albicans_SC5314	409755	T	C
Ca21chr1_C_albicans_SC5314	409777	G	A
Ca21chr1_C_albicans_SC5314	409884	C	T
Ca21chr1_C_albicans_SC5314	410080	A	G
Ca21chr1_C_albicans_SC5314	410178	A	G
Ca21chr1_C_albicans_SC5314	410247	C	T
Ca21chr1_C_albicans_SC5314	410519	G	A
Ca21chr1_C_albicans_SC5314	410848	A	G
Ca21chr1_C_albicans_SC5314	411233	C	T
Ca21chr1_C_albicans_SC5314	411516	C	T
Ca21chr1_C_albicans_SC5314	412281	A	T
Ca21chr1_C_albicans_SC5314	412418	T	C
Ca21chr1_C_albicans_SC5314	412477	T	G
Ca21chr1_C_albicans_SC5314	412980	C	T
Ca21chr1_C_albicans_SC5314	413223	A	C
Ca21chr1_C_albicans_SC5314	413312	T	C
Ca21chr1_C_albicans_SC5314	413316	A	G
Ca21chr1_C_albicans_SC5314	413397	C	T
Ca21chr1_C_albicans_SC5314	413486	C	T
Ca21chr1_C_albicans_SC5314	413834	G	A
Ca21chr1_C_albicans_SC5314	414069	T	G
Ca21chr1_C_albicans_SC5314	414070	C	T
Ca21chr1_C_albicans_SC5314	414072	T	G
Ca21chr1_C_albicans_SC5314	414088	A	T
Ca21chr1_C_albicans_SC5314	414099	T	C
Ca21chr1_C_albicans_SC5314	414163	C	T
Ca21chr1_C_albicans_SC5314	414166	T	A
Ca21chr1_C_albicans_SC5314	414187	G	A
Ca21chr1_C_albicans_SC5314	414235	G	T
Ca21chr1_C_albicans_SC5314	414640	T	C
Ca21chr1_C_albicans_SC5314	414643	T	C
Ca21chr1_C_albicans_SC5314	414682	A	G
Ca21chr1_C_albicans_SC5314	415077	T	G
Ca21chr1_C_albicans_SC5314	415087	C	T
Ca21chr1_C_albicans_SC5314	415114	G	A
Ca21chr1_C_albicans_SC5314	415363	A	G
Ca21chr1_C_albicans_SC5314	415420	G	A
Ca21chr1_C_albicans_SC5314	415426	A	G
Ca21chr1_C_albicans_SC5314	415635	G	A
Ca21chr1_C_albicans_SC5314	415939	T	C
Ca21chr1_C_albicans_SC5314	415975	A	G
Ca21chr1_C_albicans_SC5314	416010	T	C
Ca21chr1_C_albicans_SC5314	416089	G	C
Ca21chr1_C_albicans_SC5314	416110	T	C
Ca21chr1_C_albicans_SC5314	416152	G	A
Ca21chr1_C_albicans_SC5314	416347	G	A
Ca21chr1_C_albicans_SC5314	416390	G	T
Ca21chr1_C_albicans_SC5314	416437	T	C
Ca21chr1_C_albicans_SC5314	416549	C	G
Ca21chr1_C_albicans_SC5314	416573	T	C
Ca21chr1_C_albicans_SC5314	416591	C	T
Ca21chr1_C_albicans_SC5314	416599	A	G
Ca21chr1_C_albicans_SC5314	416861	A	G
Ca21chr1_C_albicans_SC5314	416975	C	T
Ca21chr1_C_albicans_SC5314	417236	A	G
Ca21chr1_C_albicans_SC5314	417491	G	A
Ca21chr1_C_albicans_SC5314	417530	T	C
Ca21chr1_C_albicans_SC5314	417791	T	A
Ca21chr1_C_albicans_SC5314	417793	G	A
Ca21chr1_C_albicans_SC5314	417800	T	A
Ca21chr1_C_albicans_SC5314	417803	A	G
Ca21chr1_C_albicans_SC5314	417804	A	G
Ca21chr1_C_albicans_SC5314	417806	A	G
Ca21chr1_C_albicans_SC5314	417819	T	G
Ca21chr1_C_albicans_SC5314	417842	C	G
Ca21chr1_C_albicans_SC5314	417856	G	T
Ca21chr1_C_albicans_SC5314	417869	T	G
Ca21chr1_C_albicans_SC5314	417901	G	A
Ca21chr1_C_albicans_SC5314	417919	A	G
Ca21chr1_C_albicans_SC5314	417920	T	A
Ca21chr1_C_albicans_SC5314	417922	T	C
Ca21chr1_C_albicans_SC5314	417948	A	T
Ca21chr1_C_albicans_SC5314	418087	G	A
Ca21chr1_C_albicans_SC5314	418126	A	T
Ca21chr1_C_albicans_SC5314	418159	A	G
Ca21chr1_C_albicans_SC5314	418239	T	A
Ca21chr1_C_albicans_SC5314	418297	T	C
Ca21chr1_C_albicans_SC5314	418321	G	A
Ca21chr1_C_albicans_SC5314	418513	A	G
Ca21chr1_C_albicans_SC5314	418519	A	G
Ca21chr1_C_albicans_SC5314	418873	A	C
Ca21chr1_C_albicans_SC5314	418879	A	G
Ca21chr1_C_albicans_SC5314	418885	C	T
Ca21chr1_C_albicans_SC5314	418897	A	T
Ca21chr1_C_albicans_SC5314	418903	T	A
Ca21chr1_C_albicans_SC5314	418942	T	G
Ca21chr1_C_albicans_SC5314	418990	A	G
Ca21chr1_C_albicans_SC5314	418993	T	G
Ca21chr1_C_albicans_SC5314	419029	T	C
Ca21chr1_C_albicans_SC5314	419398	T	C
Ca21chr1_C_albicans_SC5314	419413	C	G
Ca21chr1_C_albicans_SC5314	419414	C	T
Ca21chr1_C_albicans_SC5314	419437	C	A
Ca21chr1_C_albicans_SC5314	419440	A	G
Ca21chr1_C_albicans_SC5314	419723	T	C
Ca21chr1_C_albicans_SC5314	420374	A	G
Ca21chr1_C_albicans_SC5314	420541	G	A
Ca21chr1_C_albicans_SC5314	420562	A	T
Ca21chr1_C_albicans_SC5314	420659	G	A
Ca21chr1_C_albicans_SC5314	420663	G	A
Ca21chr1_C_albicans_SC5314	420716	A	G
Ca21chr1_C_albicans_SC5314	421003	T	C
Ca21chr1_C_albicans_SC5314	421666	A	T
Ca21chr1_C_albicans_SC5314	421672	G	A
Ca21chr1_C_albicans_SC5314	421705	A	T
Ca21chr1_C_albicans_SC5314	421807	T	C
Ca21chr1_C_albicans_SC5314	421898	G	A
Ca21chr1_C_albicans_SC5314	421942	T	C
Ca21chr1_C_albicans_SC5314	421945	G	A
Ca21chr1_C_albicans_SC5314	421960	A	T
Ca21chr1_C_albicans_SC5314	422092	G	A
Ca21chr1_C_albicans_SC5314	422119	T	C
Ca21chr1_C_albicans_SC5314	422479	G	A
Ca21chr1_C_albicans_SC5314	423046	A	G
Ca21chr1_C_albicans_SC5314	425226	C	T
Ca21chr1_C_albicans_SC5314	426651	C	A
Ca21chr1_C_albicans_SC5314	426754	A	C
Ca21chr1_C_albicans_SC5314	426806	C	T
Ca21chr1_C_albicans_SC5314	426931	C	T
Ca21chr1_C_albicans_SC5314	427077	G	A
Ca21chr1_C_albicans_SC5314	427079	C	T
Ca21chr1_C_albicans_SC5314	427154	T	A
Ca21chr1_C_albicans_SC5314	427160	A	G
Ca21chr1_C_albicans_SC5314	427161	C	T
Ca21chr1_C_albicans_SC5314	427168	T	A
Ca21chr1_C_albicans_SC5314	427197	C	A
Ca21chr1_C_albicans_SC5314	427248	T	C
Ca21chr1_C_albicans_SC5314	427250	C	T
Ca21chr1_C_albicans_SC5314	427371	C	G
Ca21chr1_C_albicans_SC5314	427385	C	A
Ca21chr1_C_albicans_SC5314	427617	T	G
Ca21chr1_C_albicans_SC5314	427662	T	A
Ca21chr1_C_albicans_SC5314	427756	C	A
Ca21chr1_C_albicans_SC5314	427785	A	T
Ca21chr1_C_albicans_SC5314	428108	C	T
Ca21chr1_C_albicans_SC5314	428357	G	A
Ca21chr1_C_albicans_SC5314	428694	G	A
Ca21chr1_C_albicans_SC5314	428786	T	C
Ca21chr1_C_albicans_SC5314	428789	T	C
Ca21chr1_C_albicans_SC5314	428798	T	C
Ca21chr1_C_albicans_SC5314	428873	A	G
Ca21chr1_C_albicans_SC5314	428877	G	A
Ca21chr1_C_albicans_SC5314	428882	G	C
Ca21chr1_C_albicans_SC5314	428885	A	G
Ca21chr1_C_albicans_SC5314	428893	G	A
Ca21chr1_C_albicans_SC5314	428917	G	T
Ca21chr1_C_albicans_SC5314	428973	G	A
Ca21chr1_C_albicans_SC5314	429126	C	T
Ca21chr1_C_albicans_SC5314	429230	C	T
Ca21chr1_C_albicans_SC5314	429280	G	A
Ca21chr1_C_albicans_SC5314	429341	G	A
Ca21chr1_C_albicans_SC5314	429364	C	T
Ca21chr1_C_albicans_SC5314	429392	C	T
Ca21chr1_C_albicans_SC5314	429514	C	A
Ca21chr1_C_albicans_SC5314	429684	T	A
Ca21chr1_C_albicans_SC5314	429808	C	G
Ca21chr1_C_albicans_SC5314	429951	T	C
Ca21chr1_C_albicans_SC5314	430089	C	A
Ca21chr1_C_albicans_SC5314	430104	G	A
Ca21chr1_C_albicans_SC5314	430143	C	T
Ca21chr1_C_albicans_SC5314	430191	C	T
Ca21chr1_C_albicans_SC5314	430263	C	T
Ca21chr1_C_albicans_SC5314	430266	C	T
Ca21chr1_C_albicans_SC5314	430815	G	A
Ca21chr1_C_albicans_SC5314	430820	G	C
Ca21chr1_C_albicans_SC5314	430957	C	T
Ca21chr1_C_albicans_SC5314	431246	G	A
Ca21chr1_C_albicans_SC5314	431805	A	T
Ca21chr1_C_albicans_SC5314	431856	C	T
Ca21chr1_C_albicans_SC5314	431889	G	A
Ca21chr1_C_albicans_SC5314	431937	C	T
Ca21chr1_C_albicans_SC5314	431942	C	T
Ca21chr1_C_albicans_SC5314	431965	A	C
Ca21chr1_C_albicans_SC5314	432020	G	A
Ca21chr1_C_albicans_SC5314	432116	T	A
Ca21chr1_C_albicans_SC5314	432117	A	G
Ca21chr1_C_albicans_SC5314	432135	G	A
Ca21chr1_C_albicans_SC5314	432180	C	T
Ca21chr1_C_albicans_SC5314	432427	T	C
Ca21chr1_C_albicans_SC5314	432495	T	C
Ca21chr1_C_albicans_SC5314	432730	C	T
Ca21chr1_C_albicans_SC5314	433032	T	C
Ca21chr1_C_albicans_SC5314	433150	A	T
Ca21chr1_C_albicans_SC5314	433273	A	G
Ca21chr1_C_albicans_SC5314	433305	C	G
Ca21chr1_C_albicans_SC5314	433636	G	A
Ca21chr1_C_albicans_SC5314	433674	G	A
Ca21chr1_C_albicans_SC5314	433746	A	G
Ca21chr1_C_albicans_SC5314	433819	G	A
Ca21chr1_C_albicans_SC5314	433824	G	A
Ca21chr1_C_albicans_SC5314	433828	G	A
Ca21chr1_C_albicans_SC5314	433876	A	T
Ca21chr1_C_albicans_SC5314	433891	A	T
Ca21chr1_C_albicans_SC5314	433917	G	A
Ca21chr1_C_albicans_SC5314	433919	A	G
Ca21chr1_C_albicans_SC5314	433926	C	T
Ca21chr1_C_albicans_SC5314	433930	A	G
Ca21chr1_C_albicans_SC5314	434003	C	T
Ca21chr1_C_albicans_SC5314	434007	T	G
Ca21chr1_C_albicans_SC5314	434008	G	A
Ca21chr1_C_albicans_SC5314	434010	C	G
Ca21chr1_C_albicans_SC5314	434023	C	T
Ca21chr1_C_albicans_SC5314	434330	A	T
Ca21chr1_C_albicans_SC5314	434900	G	A
Ca21chr1_C_albicans_SC5314	434903	G	A
Ca21chr1_C_albicans_SC5314	434933	A	G
Ca21chr1_C_albicans_SC5314	434939	A	T
Ca21chr1_C_albicans_SC5314	434954	C	A
Ca21chr1_C_albicans_SC5314	435218	T	G
Ca21chr1_C_albicans_SC5314	435644	G	A
Ca21chr1_C_albicans_SC5314	436142	G	A
Ca21chr1_C_albicans_SC5314	436384	C	A
Ca21chr1_C_albicans_SC5314	436420	A	C
Ca21chr1_C_albicans_SC5314	437021	A	G
Ca21chr1_C_albicans_SC5314	437834	A	G
Ca21chr1_C_albicans_SC5314	437851	A	C
Ca21chr1_C_albicans_SC5314	437896	C	T
Ca21chr1_C_albicans_SC5314	437932	C	T
Ca21chr1_C_albicans_SC5314	438114	G	A
Ca21chr1_C_albicans_SC5314	438244	A	G
Ca21chr1_C_albicans_SC5314	438349	T	C
Ca21chr1_C_albicans_SC5314	438362	T	C
Ca21chr1_C_albicans_SC5314	438363	T	G
Ca21chr1_C_albicans_SC5314	438548	G	T
Ca21chr1_C_albicans_SC5314	438582	T	C
Ca21chr1_C_albicans_SC5314	438806	C	G
Ca21chr1_C_albicans_SC5314	438807	C	T
Ca21chr1_C_albicans_SC5314	438876	G	A
Ca21chr1_C_albicans_SC5314	438885	C	T
Ca21chr1_C_albicans_SC5314	438917	G	A
Ca21chr1_C_albicans_SC5314	438965	A	T
Ca21chr1_C_albicans_SC5314	439018	A	G
Ca21chr1_C_albicans_SC5314	439111	C	T
Ca21chr1_C_albicans_SC5314	439200	T	C
Ca21chr1_C_albicans_SC5314	439257	A	T
Ca21chr1_C_albicans_SC5314	439308	A	G
Ca21chr1_C_albicans_SC5314	439429	G	T
Ca21chr1_C_albicans_SC5314	448486	C	G
Ca21chr1_C_albicans_SC5314	448543	C	G
Ca21chr1_C_albicans_SC5314	448653	T	C
Ca21chr1_C_albicans_SC5314	448667	A	T
Ca21chr1_C_albicans_SC5314	448746	C	T
Ca21chr1_C_albicans_SC5314	448755	G	A
Ca21chr1_C_albicans_SC5314	451450	T	C
Ca21chr1_C_albicans_SC5314	451519	T	G
Ca21chr1_C_albicans_SC5314	451520	T	C
Ca21chr1_C_albicans_SC5314	452791	A	G
Ca21chr1_C_albicans_SC5314	452794	A	G
Ca21chr1_C_albicans_SC5314	452830	T	C
Ca21chr1_C_albicans_SC5314	452953	A	G
Ca21chr1_C_albicans_SC5314	453043	C	A
Ca21chr1_C_albicans_SC5314	453070	G	A
Ca21chr1_C_albicans_SC5314	453167	G	A
Ca21chr1_C_albicans_SC5314	453205	T	C
Ca21chr1_C_albicans_SC5314	453310	C	T
Ca21chr1_C_albicans_SC5314	453354	A	G
Ca21chr1_C_albicans_SC5314	453377	A	G
Ca21chr1_C_albicans_SC5314	453677	G	A
Ca21chr1_C_albicans_SC5314	453691	A	G
Ca21chr1_C_albicans_SC5314	453806	A	G
Ca21chr1_C_albicans_SC5314	453996	T	C
Ca21chr1_C_albicans_SC5314	454298	T	C
Ca21chr1_C_albicans_SC5314	454392	A	T
Ca21chr1_C_albicans_SC5314	454410	A	G
Ca21chr1_C_albicans_SC5314	456752	C	G
Ca21chr1_C_albicans_SC5314	456753	C	G
Ca21chr1_C_albicans_SC5314	456757	T	C
Ca21chr1_C_albicans_SC5314	456759	A	T
Ca21chr1_C_albicans_SC5314	457227	A	G
Ca21chr1_C_albicans_SC5314	457234	C	T
Ca21chr1_C_albicans_SC5314	457296	G	A
Ca21chr1_C_albicans_SC5314	457429	C	T
Ca21chr1_C_albicans_SC5314	457576	G	A
Ca21chr1_C_albicans_SC5314	459789	G	A
Ca21chr1_C_albicans_SC5314	460290	G	A
Ca21chr1_C_albicans_SC5314	460839	T	C
Ca21chr1_C_albicans_SC5314	460844	G	A
Ca21chr1_C_albicans_SC5314	460858	T	A
Ca21chr1_C_albicans_SC5314	460877	T	C
Ca21chr1_C_albicans_SC5314	460899	G	A
Ca21chr1_C_albicans_SC5314	460909	G	A
Ca21chr1_C_albicans_SC5314	460915	C	T
Ca21chr1_C_albicans_SC5314	460983	A	G
Ca21chr1_C_albicans_SC5314	461304	T	C
Ca21chr1_C_albicans_SC5314	461357	T	C
Ca21chr1_C_albicans_SC5314	461387	A	G
Ca21chr1_C_albicans_SC5314	462225	T	C
Ca21chr1_C_albicans_SC5314	462328	G	T
Ca21chr1_C_albicans_SC5314	462498	G	A
Ca21chr1_C_albicans_SC5314	462504	T	C
Ca21chr1_C_albicans_SC5314	462568	A	G
Ca21chr1_C_albicans_SC5314	462576	G	T
Ca21chr1_C_albicans_SC5314	462656	C	T
Ca21chr1_C_albicans_SC5314	462664	A	G
Ca21chr1_C_albicans_SC5314	462687	T	G
Ca21chr1_C_albicans_SC5314	462870	C	A
Ca21chr1_C_albicans_SC5314	463078	G	A
Ca21chr1_C_albicans_SC5314	463474	T	C
Ca21chr1_C_albicans_SC5314	464302	T	C
Ca21chr1_C_albicans_SC5314	464312	A	G
Ca21chr1_C_albicans_SC5314	464314	T	C
Ca21chr1_C_albicans_SC5314	464738	T	C
Ca21chr1_C_albicans_SC5314	464740	G	A
Ca21chr1_C_albicans_SC5314	464752	T	A
Ca21chr1_C_albicans_SC5314	464924	A	C
Ca21chr1_C_albicans_SC5314	465016	G	A
Ca21chr1_C_albicans_SC5314	465164	A	G
Ca21chr1_C_albicans_SC5314	465210	C	T
Ca21chr1_C_albicans_SC5314	465877	A	T
Ca21chr1_C_albicans_SC5314	466090	T	C
Ca21chr1_C_albicans_SC5314	466536	G	A
Ca21chr1_C_albicans_SC5314	466841	A	G
Ca21chr1_C_albicans_SC5314	466856	A	G
Ca21chr1_C_albicans_SC5314	466897	T	C
Ca21chr1_C_albicans_SC5314	466954	C	T
Ca21chr1_C_albicans_SC5314	466990	A	G
Ca21chr1_C_albicans_SC5314	467092	T	C
Ca21chr1_C_albicans_SC5314	467741	G	C
Ca21chr1_C_albicans_SC5314	467951	T	C
Ca21chr1_C_albicans_SC5314	468199	A	G
Ca21chr1_C_albicans_SC5314	468472	A	G
Ca21chr1_C_albicans_SC5314	468473	G	A
Ca21chr1_C_albicans_SC5314	468525	T	A
Ca21chr1_C_albicans_SC5314	468572	G	A
Ca21chr1_C_albicans_SC5314	468620	G	C
Ca21chr1_C_albicans_SC5314	468621	T	C
Ca21chr1_C_albicans_SC5314	468622	G	T
Ca21chr1_C_albicans_SC5314	472509	T	C
Ca21chr1_C_albicans_SC5314	472573	T	C
Ca21chr1_C_albicans_SC5314	473099	G	A
Ca21chr1_C_albicans_SC5314	473163	A	G
Ca21chr1_C_albicans_SC5314	473168	C	G
Ca21chr1_C_albicans_SC5314	473300	C	A
Ca21chr1_C_albicans_SC5314	473330	T	C
Ca21chr1_C_albicans_SC5314	473525	T	C
Ca21chr1_C_albicans_SC5314	473529	T	G
Ca21chr1_C_albicans_SC5314	473928	A	G
Ca21chr1_C_albicans_SC5314	473930	A	T
Ca21chr1_C_albicans_SC5314	473992	A	G
Ca21chr1_C_albicans_SC5314	474071	G	A
Ca21chr1_C_albicans_SC5314	474794	C	A
Ca21chr1_C_albicans_SC5314	474845	A	G
Ca21chr1_C_albicans_SC5314	474848	T	C
Ca21chr1_C_albicans_SC5314	475208	T	C
Ca21chr1_C_albicans_SC5314	475754	G	T
Ca21chr1_C_albicans_SC5314	475755	A	C
Ca21chr1_C_albicans_SC5314	475992	C	T
Ca21chr1_C_albicans_SC5314	476242	T	C
Ca21chr1_C_albicans_SC5314	476397	T	C
Ca21chr1_C_albicans_SC5314	477103	C	T
Ca21chr1_C_albicans_SC5314	477304	C	A
[truncated: 70,731 more rows]
